# Supplementary material for: Knockout of stim2a Increases Calcium Oscillations in Neurons and Induces Hyperactive-Like Phenotype in Zebrafish Larvae
Source: Int J Mol Sci. 2020 Aug 27;21(17):6198. doi: 10.3390/ijms21176198 (PMC7503814; doi:10.3390/ijms21176198)
Supplement: Supplementary file 1 [file ijms-21-06198-s001.zip]

Archive with 7 entries (7 files):
- Table_S1_rnaseq.xls
- S1_WT.mp4
- S2_stim2a.mp4
- S3_WT_Glutamate.mp4
- S4_stim2a_Glutamte.mp4
- Supplementary information.docx
- Table S1 stim2a to stim2b comparison.doc
