# Supplementary material for: Knockout of stim2a Increases Calcium Oscillations in Neurons and Induces Hyperactive-Like Phenotype in Zebrafish Larvae
Source: Int J Mol Sci. 2020 Aug 27;21(17):6198. doi: 10.3390/ijms21176198 (PMC7503814; doi:10.3390/ijms21176198)
Supplement: Supplementary file 1 [file ijms-21-06198-s001.zip › Table_S1_rnaseq.xls]

## Sheet: Rishi_RNA seq_stim2a
gene name	genomic location	start	end	mean Log2 fold change (stim2a-/- vs WT)	FDR	description
LOC101882496	NC_007123.7	43811324	43822454	6.96226	0	No description
zgc:92184	NW_018394545.1	266999	289811	6.48475	0	No description
smc1a	NC_007134.7	28693282	28713982	6.28571	0	structural maintenance of chromosomes 1A
LOC100332396	NW_003336979.1	894	4686	6.1084	0	No description
atp6v1g1	NC_007116.7	57320195	57325550	6.03873	0	ATPase%2C H+ transporting%2C lysosomal%2C V1 subunit G1
pbld2	NW_018394884.1	297828	322341	5.9199	0	phenazine biosynthesis-like protein domain containing pseudogene
uap1l1	NC_007116.7	31811726	31817395	5.77822	0	UDP-N-acetylglucosamine pyrophosphorylase 1%2C like 1
pfdn5	NW_018394662.1	235311	240343	5.71785	0	prefoldin 5
LOC110437941	NC_007126.7	42053980	42059140	5.63291	2.86913e-14	No description
LOC100330864	NC_007131.7	29492469	29499426	5.57071	0	ribonucleotide reductase regulatory subunit M2
ypel1	NC_007116.7	13033444	13092204	5.56921	0	yippee-like 1
LOC110437747	NC_007126.7	42722847	42741065	5.52058	0	No description
ptges3a	NW_018395154.1	291994	300056	5.50817	0	prostaglandin E synthase 3a (cytosolic)
bmp2k	NC_007116.7	39098735	39152771	5.4785	0	BMP2 inducible kinase
LOC569566	NC_007133.7	6969476	6991502	5.40066	0	No description
LOC100006764	NC_007133.7	7521358	7573015	5.3991	0	No description
si:ch211-202f5.3	NW_018395247.1	89967	93727	5.36365	0	si:ch211-202f5.2
il1b	NC_007121.7	44956660	44963775	5.32256	5.98621e-20	interleukin 1%2C beta
anxa3a	NC_007116.7	39087364	39095623	5.30717	0	annexin A3a
slc31a1	NC_007116.7	57328535	57354915	5.30486	0	solute carrier family 31 (copper transporter)%2C member 1
LOC100002043	NC_007126.7	46308185	46315234	5.27113	0	No description
LOC103908715	NC_007115.7	72464294	72478408	5.17276	0	No description
tmem106bb	NW_018395052.1	348995	360711	5.07928	0	transmembrane protein 106Bb
znf592	NC_007129.7	26799292	26812986	4.96795	0	zinc finger protein 592
chmp1b	NC_007116.7	23024002	23028217	4.96373	0	chromatin modifying protein 1B
zdhhc12b	NC_007116.7	31820251	31828374	4.89827	0	No description
si:ch211-181d7.3	NC_007126.7	42741271	42760125	4.83316	0	No description
slc3a2a	NC_007118.7	20524068	20530447	4.82121	0	zgc:103586
LOC100006469	NC_007133.7	6892240	6898464	4.75146	0	No description
LOC100004951	NC_007115.7	72500859	72503103	4.70968	0	No description
si:ch211-285c6.3	NC_007118.7	3483290	3507261	4.68898	0	No description
rhocb	NC_007119.7	27555372	27624329	4.65039	0	ras homolog family member Cb
slc25a25b	NC_007116.7	31779204	31810020	4.6317	0	solute carrier family 25 (mitochondrial carrier%3B phosphate carrier)%2C member 25b
lepb	NC_007115.7	19031768	19033832	4.58196	1.04945e-14	leptin b
LOC794425	NC_007126.7	46268808	46299753	4.56007	0	No description
si:dkeyp-73d8.9	NC_007113.7	32642334	32643740	4.52128	0	si:dkeyp-73d8.9
LOC100329818	NW_003336336.1	438	20136	4.50893	0	No description
zgc:171497	NW_003337117.1	8277	25905	4.48674	0	No description
ckmt1	NC_007136.7	21830019	21847557	4.4742	0	creatine kinase%2C mitochondrial 1
dusp6	NC_007136.7	18326298	18330503	4.4661	0	dual specificity phosphatase 6
slc25a4	NC_007112.7	17676762	17679087	4.46152	0	solute carrier family 25 (mitochondrial carrier%3B adenine nucleotide translocator)%2C member 4
si:dkey-19a16.7	NC_007133.7	6487555	6499562	4.40036	0	No description
zgc:153867	NW_018395155.1	342967	354077	4.36593	0	zgc:153867
znf385a	NW_018395155.1	135156	251653	4.36017	0	No description
rgs5a	NC_007117.7	35387365	35401282	4.32624	0	regulator of G protein signaling 5a
tmem119b	NC_007116.7	31872019	31875284	4.32418	0	transmembrane protein 119b
si:dkey-88j15.3	NC_007114.7	2009861	2033119	4.31743	0	No description
paqr3a	NC_007116.7	39154620	39170972	4.27702	0	progestin and adipoQ receptor family member IIIa
si:dkey-19b23.12	NC_007118.7	20467599	20508767	4.27264	0	No description
idh3g	NC_007134.7	25121995	25135107	4.25817	0	isocitrate dehydrogenase 3 (NAD+) gamma
opn1lw1	NC_007122.7	25477633	25480037	4.22739	0	opsin 1 (cone pigments)%2C long-wave-sensitive%2C 1
myclb	NW_018395051.1	100851	106401	4.22418	0	MYCL proto-oncogene%2C bHLH transcription factor b
hp	NC_007118.7	56578094	56583964	4.21912	2.15853e-05	No description
ahsa1a	NC_007131.7	26966927	26974181	4.1969	0	AHA1%2C activator of heat shock protein ATPase homolog 1a
zgc:172106	NC_007112.7	55293807	55299170	4.18914	0	zgc:172106
lztr1	NC_007116.7	12724046	12743196	4.17175	0	leucine-zipper-like transcription regulator 1
tdo2a	NC_007125.7	36738074	36750584	4.1677	0	tryptophan 2%2C3-dioxygenase a
arl4ab	NW_018395052.1	301318	303865	4.15513	0	ADP-ribosylation factor-like 4ab
LOC100000278	NC_007129.7	5751933	5771022	4.11355	0	No description
me2	NW_018394563.1	112577	192087	4.06708	0	malic enzyme 2%2C NAD(+)-dependent%2C mitochondrial
ndel1b	NW_018394537.1	27956	56619	4.06509	0	nudE neurodevelopment protein 1-like 1b
LOC100148920	NW_018394545.1	228587	244626	4.05925	0	No description
slc2a12	NW_018395160.1	6304	24878	4.00836	0	solute carrier family 2 (facilitated glucose transporter)%2C member 12
LOC100334861	NC_007115.7	77761883	77783398	3.92371	0	No description
LOC101886839	NC_007112.7	13598720	13603663	3.89267	0	No description
LOC103908677	NW_008805497.1	7046	15079	3.87597	0	No description
pvalb7	NC_007133.7	29168694	29242347	3.86793	0	parvalbumin 7
antxr2a	NC_007116.7	39389079	39474008	3.83989	2.8e-45	anthrax toxin receptor 2a
tia1	NW_018395376.1	220084	232691	3.81807	0	TIA1 cytotoxic granule-associated RNA binding protein
ptch1	NC_007119.7	29962625	30068277	3.80599	0	patched 1
vps16	NW_018395249.1	288656	312102	3.80413	0	vacuolar protein sorting protein 16
LOC100536766	NC_007115.7	43999426	44009431	3.77238	0	No description
zgc:112023	NW_018395249.1	344171	351022	3.74746	3.6e-44	zgc:112023
si:ch211-25g7.5	NC_007132.7	45753660	45755896	3.74677	0	No description
arhgef12b	NW_018394618.1	1185	85091	3.74238	8.8e-44	No description
si:ch73-213k20.5	NC_007133.7	6949553	6961747	3.72648	0	No description
si:dkeyp-94g1.1	NC_007113.7	48542222	48572516	3.70773	0	si:dkeyp-94g1.1
LOC101882501	NC_007119.7	39057009	39069862	3.69791	0	No description
zgc:111986	NW_018395052.1	533572	536511	3.69567	0	zgc:111986
scin	NW_018395052.1	310535	328569	3.68268	0	scinderin
saa	NC_007118.7	12950507	12956434	3.68131	2.2675e-13	serum amyloid A
afap1l2	NC_007123.7	30234167	30308356	3.66756	0	No description
LOC571499	NC_007123.7	44134965	44147421	3.64296	5.4375e-41	No description
stat6	NW_018395154.1	320469	364216	3.62957	0	signal transducer and activator of transcription 6%2C interleukin-4 induced
ldb2b	NC_007112.7	22805398	22834851	3.6225	2.25e-42	LIM domain binding 2b
hpca	NW_018395055.1	79782	174670	3.60587	0	hippocalcin
gpm6aa	NW_018394921.1	114847	143690	3.60337	4.48053e-35	glycoprotein M6Aa
LOC110437710	NC_007133.7	9216010	9228917	3.56989	0	No description
frmd4ba	NW_018394663.1	212472	270277	3.56908	2.24e-43	No description
zgc:174862	NC_007134.7	43361508	43392931	3.56624	0	zgc:174862
stxbp1b	NW_018394580.1	60754	87599	3.55446	2e-44	syntaxin binding protein 1b
rnf41	NW_018395161.1	274685	303089	3.54459	0	ring finger protein 41
si:ch211-11p18.6	NC_007133.7	9362692	9458829	3.53919	3.99325e-40	No description
si:ch1073-188e1.1	NC_007133.7	6780719	6814387	3.53893	3.13646e-25	No description
vat1	NC_007114.7	19914332	19971774	3.53338	0	vesicle amine transport 1
si:dkey-74i1.3	NC_007126.7	32707715	32709449	3.53181	0	No description
klf2a	NC_007133.7	15898221	15900919	3.51268	9.06694e-38	Kruppel-like factor 2a
LOC100536187	NW_003336703.1	69129	82272	3.50887	0	No description
LOC101885237	NC_007113.7	48519876	48534802	3.50854	0	No description
mmp13a	NC_007121.7	38593657	38619868	3.48887	6.09573e-28	matrix metallopeptidase 13a
si:ch1073-365p7.2	NC_007122.7	44491757	44498973	3.4881	0	No description
zgc:171490	NC_007133.7	6546697	6562618	3.48763	0	zgc:171490
si:dkey-286j15.1	NC_007133.7	30009926	30033597	3.48676	9.8e-45	si:dkey-286j15.1
si:dkey-110c1.7	NC_007133.7	20182562	20241857	3.48676	8.48361e-29	si:dkey-110c1.7
cpz	NW_018394501.1	31110	58081	3.48497	0	No description
pisd	NW_018395247.1	106614	144142	3.48257	4.41755e-36	phosphatidylserine decarboxylase
ctso	NC_007125.7	36751972	36763323	3.47235	3.6e-43	No description
rbp2a	NC_007126.7	5803510	5814916	3.45204	0	retinol binding protein 2a%2C cellular
LOC101883688	NC_007120.7	19795159	19796764	3.44507	0	No description
syndig1l	NC_007131.7	27819025	27865217	3.40737	0	synapse differentiation inducing 1-like
zgc:112970	NW_003039384.4	165026	171679	3.39983	0	zgc:174680
LOC100536983	NC_007127.7	17664887	17668011	3.38243	8.16344e-16	No description
arhgef2	NC_007127.7	6864561	6932221	3.37669	0	No description
LOC100334396	NC_007118.7	71384819	71395709	3.35933	0	No description
si:dkey-38p12.3	NW_018394839.1	306178	343157	3.35509	0	No description
si:ch211-213i16.3	NC_007131.7	45987917	45996430	3.32463	0	No description
vti1a	NW_018394852.1	136343	228162	3.32411	0	No description
mipa	NW_018395154.1	308965	313602	3.30436	0	major intrinsic protein of lens fiber a
moxd1	NW_018395073.1	101934	147328	3.29459	5.87061e-18	monooxygenase%2C DBH-like 1
si:dkey-103e21.5	NC_007116.7	22584830	22590775	3.29046	2.8e-45	si:dkey-103e21.5
usp42	NC_007123.7	17570115	17592305	3.28446	0	No description
tmem136b	NW_018394618.1	89116	93665	3.28081	2.47673e-38	transmembrane protein 136b
si:ch211-121a2.2	NC_007131.7	7070634	7080467	3.26735	0	si:ch211-121a2.2
pkn3	NC_007116.7	31828887	31857389	3.26646	3.28694e-35	No description
scpp8	NC_007121.7	15107975	15110497	3.26604	5.85192e-22	secretory calcium-binding phosphoprotein 8
ercc6l2	NW_018395275.1	70973	103191	3.25192	1.59553e-30	excision repair cross-complementation group 6-like 2
LOC110439305	NC_007114.7	58188730	58189555	3.22813	1.22e-43	No description
ncapg	NC_007112.7	23559484	23573233	3.21863	9.19679e-29	non-SMC condensin I complex%2C subunit G
stx11b.1	NC_007131.7	26538172	26541177	3.20852	0	syntaxin 11b%2C tandem duplicate 1
si:dkey-22i16.9	NC_007112.7	43975628	43983407	3.20414	1.979e-42	No description
slc20a2	NC_007119.7	29770090	29851701	3.20125	0	solute carrier family 20 (phosphate transporter)%2C member 2
si:ch73-281n10.2	NW_018394932.1	204262	207383	3.1864	0	si:ch73-281n10.2
si:ch211-240l19.5	NC_007115.7	8042808	8043964	3.18388	0	si:ch211-240l19.5
trip12	NW_018395046.1	51534	112954	3.17736	2.71437e-35	thyroid hormone receptor interactor 12
timm8a	NW_018394925.1	145091	150313	3.15655	1.09102e-22	translocase of inner mitochondrial membrane 8 homolog A (yeast)
armc5	NW_018394534.1	116742	131051	3.13955	2.55741e-37	No description
LOC100537502	NW_008805459.1	7814	19856	3.13862	2.21e-43	No description
plod3	NW_018395163.1	69337	99279	3.13401	4.92e-43	procollagen-lysine%2C 2-oxoglutarate 5-dioxygenase 3
med28	NW_018394477.1	184082	187488	3.09688	9.98417e-39	mediator complex subunit 28
eef2a.1	NC_007133.7	20135443	20143425	3.08263	3.9026e-25	eukaryotic translation elongation factor 2a%2C tandem duplicate 1
iscub	NC_007116.7	31860041	31868847	3.05711	2.10945e-33	iron-sulfur cluster assembly enzyme b
sult1st7	NC_007119.7	46446582	46457351	3.0553	1.64868e-25	No description
si:ch211-254c8.2	NW_018394545.1	142423	224187	3.04128	0	No description
tdp2b	NW_018395052.1	521265	529376	3.04095	0	tyrosyl-DNA phosphodiesterase 2b
LOC101882579	NC_007114.7	6558005	6598249	3.02213	0	No description
LOC110438785	NW_018394708.1	148636	152136	3.00841	5.62311e-30	No description
mapk4	NC_007119.7	29742317	29766316	3.00552	1.05486e-23	mitogen-activated protein kinase 4
arl4d	NC_007123.7	27243059	27245760	2.99876	0	ADP-ribosylation factor-like 4D
pbldp	NW_018394884.1	292230	322339	2.9973	0	phenazine biosynthesis-like protein domain containing pseudogene
exoc2	NC_007131.7	26572568	26623969	2.98913	0	exocyst complex component 2
LOC100006875	NC_007133.7	7625592	7651851	2.98804	5.98652e-31	No description
cbln12	NW_018394506.1	161226	165462	2.98288	6.34192e-16	cerebellin 12
sema3bl	NC_007119.7	26522013	26573963	2.97124	0	sema domain%2C immunoglobulin domain (Ig)%2C short basic domain%2C secreted%2C (semaphorin) 3bl
srek1	NW_018394612.1	23662	63383	2.96452	1.3554e-28	splicing regulatory glutamine/lysine-rich protein 1
fer	NC_007116.7	57240234	57311564	2.96308	2.2628e-41	No description
si:dkey-88n24.11	NC_007118.7	3892192	3894850	2.95944	2.26747e-39	No description
LOC103911950	NC_007123.7	44162610	44170310	2.9555	0	No description
rimkla	NC_007119.7	26868105	26887315	2.948	0	ribosomal modification protein rimK-like family member A
soga1	NC_007134.7	9400222	9492036	2.94151	0	No description
prdm8b	NC_007116.7	39504136	39508958	2.93164	3.99303e-26	PR domain containing 8b
LOC566640	NW_018394996.1	221357	230987	2.92624	6.62453e-32	No description
sema3b	NC_007119.7	26583832	26642571	2.92383	0	sema domain%2C immunoglobulin domain (Ig)%2C short basic domain%2C secreted%2C (semaphorin) 3B
zmp:0000000991	NW_018395365.1	23567	32954	2.91344	1.05e-43	No description
si:rp71-36a1.3	NC_007133.7	5937538	5958113	2.90262	0	No description
gmnn	NW_018395052.1	538701	543908	2.901	1.31793e-34	geminin%2C DNA replication inhibitor
tspan36	NC_007119.7	29726620	29734948	2.8962	0	tetraspanin 36
lrrc28	NC_007118.7	15619964	15653973	2.89592	1.909e-42	No description
tlx3b	NW_018394782.1	343929	349754	2.8944	1.55452e-20	T-cell leukemia%2C homeobox 3b
LOC101885990	NC_007136.7	20052411	20065065	2.882	1.03305e-13	No description
hsd11b1la	NC_007133.7	19553395	19562448	2.87517	9.195e-42	hydroxysteroid (11-beta) dehydrogenase 1-like a
fam65b	NW_018395052.1	547268	660386	2.87324	3.69436e-32	family with sequence similarity 65%2C member B
btbd2a	NC_007133.7	20159064	20166697	2.86674	1.17575e-34	BTB (POZ) domain containing 2a
pgp	NC_007123.7	18565553	18568847	2.86387	1.49211e-39	phosphoglycolate phosphatase
grinab	NC_007127.7	53488187	53516433	2.85705	0	glutamate receptor%2C ionotropic%2C N-methyl D-aspartate-associated protein 1b (glutamate binding)
si:dkeyp-73d8.8	NC_007113.7	32635574	32637522	2.84583	2.10351e-20	No description
ufsp2	NC_007112.7	17699471	17711698	2.84027	0	ufm1-specific peptidase 2
ankrd37	NC_007112.7	17695426	17698773	2.82416	2.2542e-39	ankyrin repeat domain 37
msrb1b	NC_007123.7	18529311	18531943	2.81625	0	methionine sulfoxide reductase B1b
szrd1	NC_007134.7	24501951	24508166	2.8162	0	SUZ RNA binding domain containing 1
slc25a17	NC_007114.7	24681835	24692452	2.814	3.62888e-23	solute carrier family 25 (mitochondrial carrier%3B peroxisomal membrane protein)%2C member 17
hrsp12	NW_018395055.1	280241	292162	2.80425	3.16961e-28	heat-responsive protein 12
rps3a	NW_018394482.1	227864	232555	2.80119	0	ribosomal protein S3A
fras1	NC_007116.7	38837164	39086779	2.79651	0	Fraser extracellular matrix complex subunit 1
vwa2	NC_007123.7	30310951	30345434	2.7932	0	No description
si:ch211-274k16.2	NC_007133.7	6211534	6241951	2.78608	1.25099e-18	No description
tapt1b	NC_007112.7	22770255	22803147	2.7488	1.75172e-30	transmembrane anterior posterior transformation 1b
mast2	NW_018394654.1	178404	329932	2.73806	2.04834e-29	No description
si:ch211-286b5.6	NC_007112.7	55273623	55281707	2.732	4.71463e-21	No description
prdm2a	NC_007119.7	26857728	26866072	2.728	0	No description
si:ch211-113e8.11	NW_018394500.1	94244	99838	2.72188	3.58523e-25	No description
si:ch211-233m11.1	NC_007124.7	2830575	2849853	2.70779	2.87179e-13	No description
hapln3	NC_007136.7	19201252	19205875	2.70637	0	hyaluronan and proteoglycan link protein 3
spsb1	NC_007134.7	22496314	22529794	2.69772	1.65773e-28	splA/ryanodine receptor domain and SOCS box containing 1
LOC108190702	NC_007118.7	45873524	45876160	2.6973	2.35993e-30	No description
cpt1ab	NW_018395205.1	115781	162010	2.69503	0	No description
tom1l2	NC_007123.7	18376670	18408620	2.68898	0	target of myb1 like 2 membrane trafficking protein
si:dkey-58f10.7	NC_007116.7	38726824	38736457	2.68038	7.51172e-30	si:dkey-58f10.7
LOC100003040	NC_007133.7	6224570	6229692	2.67928	2.8716e-17	No description
lta4h	NC_007115.7	7653612	7673131	2.67103	2.8e-45	leukotriene A4 hydrolase
plin2	NC_007126.7	17030820	17048868	2.6612	5.218e-42	perilipin 2
zgc:103586	NC_007118.7	20518164	20524090	2.63712	0	zgc:103586
zgc:77118	NC_007126.7	35115332	35126332	2.63484	3.41252e-35	zgc:77118
plekhn1	NC_007134.7	23232050	23253019	2.62404	1.16709e-15	No description
plaua	NC_007124.7	25297257	25305179	2.62157	1.45052e-10	plasminogen activator%2C urokinase a
bbip1	NW_018395356.1	201249	204646	2.62096	3.16666e-35	BBSome interacting protein 1
tor4aa	NW_018394799.1	51140	60788	2.60832	1.01406e-16	torsin family 4%2C member Aa
bida	NW_018395022.1	165696	170443	2.60751	0	BH3 interacting domain death agonist
kazna	NC_007119.7	26713903	26792939	2.60271	1.02475e-32	kazrin%2C periplakin interacting protein a
si:ch211-106h11.3	NW_018394516.1	61203	95918	2.59908	1.34412e-23	No description
si:ch211-218g4.2	NC_007134.7	15047171	15198173	2.59308	8.56725e-16	No description
mmp9	NC_007119.7	24281525	24295947	2.59046	1.20468e-28	matrix metallopeptidase 9
sell	NC_007131.7	3942667	3953631	2.58924	0	selenoprotein L
eif2ak3	NC_007124.7	13945148	14004550	2.58072	3.02701e-34	No description
lepa	NC_007129.7	10686714	10690381	2.58008	0.00699658	leptin a
LOC103908669	NC_007133.7	7676282	7718383	2.5662	7.83061e-24	No description
si:dkey-286h2.5	NW_018394711.1	169059	171761	2.56028	7.70504e-16	No description
LOC108182918	NW_018394545.1	255381	257386	2.56028	4.11866e-26	No description
zgc:162944	NC_007120.7	21826724	21831588	2.55995	1.13068e-12	zgc:162944
cxxc1b	NC_007122.7	25539745	25550845	2.55376	2.89758e-12	CXXC finger protein 1b
LOC103909161	NC_007112.7	45967257	45969161	2.54641	6.10216e-25	Rho guanine nucleotide exchange factor (GEF) 7b
si:ch211-106j24.1	NC_007118.7	15375576	15413098	2.54357	2.45559e-22	No description
mat1a	NW_018394876.1	255456	263680	2.54331	0	methionine adenosyltransferase I%2C alpha
polr3b	NC_007129.7	15381750	15420303	2.51841	9.38798e-21	No description
grid2ipb	NC_007123.7	18578390	18657241	2.51789	7.9445e-15	glutamate receptor%2C ionotropic%2C delta 2 (Grid2) interacting protein%2C b
zc3h14	NC_007131.7	46492174	46523077	2.51496	9.59081e-24	zinc finger CCCH-type containing 14
dgkaa	NW_018395161.1	200559	269831	2.50552	5.52218e-34	diacylglycerol kinase%2C alpha a
zmp:0000000634	NC_007117.7	22679716	22683375	2.50197	2.7e-44	No description
igf1rb	NC_007118.7	15447177	15603094	2.49968	1.71831e-18	insulin-like growth factor 1b receptor
fosl1a	NC_007125.7	30741554	30747908	2.49119	2.41613e-18	FOS-like antigen 1a
hmgn7	NC_007116.7	22969565	22972775	2.48968	0	high mobility group nucleosomal binding domain 7
adrm1	NC_007134.7	9560965	9567306	2.48923	1.67416e-15	adhesion regulating molecule 1
hk2	NC_007116.7	13870340	14004215	2.48716	4.28477e-16	hexokinase 2
si:ch1073-340i21.3	NC_007126.7	46329939	46336387	2.48589	0	si:ch1073-340i21.3
rprml	NC_007114.7	19609638	19610990	2.48368	9.44565e-16	reprimo-like
LOC556594	NC_007132.7	18976574	18992003	2.47552	2.19076e-11	No description
ergic2	NW_018395199.1	13973	24730	2.47188	1.11454e-19	ERGIC and golgi 2
si:ch211-113e8.10	NW_018394500.1	102695	118799	2.46816	6.40941e-18	No description
LOC100538090	NC_007115.7	69065976	69067019	2.46672	9.80497e-14	No description
hs6st1b	NW_018395179.1	213982	305896	2.46308	5.82653e-18	heparan sulfate 6-O-sulfotransferase 1b
sfxn5a	NC_007124.7	15020822	15082646	2.43976	5.29223e-17	sideroflexin 5a
hkdc1	NC_007124.7	23017498	23031839	2.43672	7.5764e-29	hexokinase domain containing 1
LOC101883456	NC_007114.7	60111209	60114597	2.43612	5.66513e-14	No description
smpd5	NC_007127.7	53518889	53542242	2.43513	2.41924e-22	sphingomyelin phosphodiesterase 5
slc35c2	NW_018395143.1	154226	170924	2.43431	2.8e-45	solute carrier family 35 (GDP-fucose transporter)%2C member C2
itpka	NC_007128.7	31362981	31394369	2.42	2.18968e-19	inositol-trisphosphate 3-kinase A
gpc1a	NC_007133.7	15506849	15549342	2.40291	0	glypican 1a
stk3	NW_018395055.1	265669	278189	2.40096	0	serine/threonine kinase 3 (STE20 homolog%2C yeast)
nr4a1	NW_018395161.1	102848	109338	2.40059	1.36577e-23	nuclear receptor subfamily 4%2C group A%2C member 1
dda1	NC_007122.7	5945867	5953672	2.39811	0	DET1 and DDB1 associated 1
LOC100149190	NW_003336703.1	56567	68399	2.39504	0	No description
arl6ip4	NW_018394622.1	112149	125529	2.39444	1.30018e-14	ADP-ribosylation factor-like 6 interacting protein 4
LOC103908746	NC_007125.7	21032794	21036099	2.39123	1.86774e-13	No description
rbm24b	NC_007127.7	53455638	53475497	2.38982	3.06676e-29	RNA binding motif protein 24b
hbs1l	NW_018395160.1	161770	204792	2.38708	2.15982e-16	HBS1-like translational GTPase
scp2b	NW_018395162.1	2095	18982	2.38019	6.27394e-15	sterol carrier protein 2b
LOC100535095	NC_007127.7	46791221	46794172	2.37735	0	uncharacterized LOC100535095
pllp	NW_018395020.1	159590	167030	2.37176	2.92317e-28	plasmolipin
c1galt1a	NW_018395155.1	37724	82317	2.36691	5.56579e-26	core 1 synthase%2C glycoprotein-N-acetylgalactosamine 3-beta-galactosyltransferase%2C 1a
gngt2a	NC_007114.7	23092760	23096135	2.3649	5.161e-17	guanine nucleotide binding protein (G protein)%2C gamma transducing activity polypeptide 2a
mrpl1	NC_007116.7	38825217	38834564	2.35564	1.75445e-18	mitochondrial ribosomal protein L1
pms2	NC_007123.7	17603499	17619524	2.3548	9.01087e-35	No description
ptprn2	NW_018394703.1	13827	300741	2.3534	1.20858e-27	protein tyrosine phosphatase%2C receptor type%2C N polypeptide 2
ftr27	NW_018394514.1	66613	74566	2.35058	6.93835e-12	No description
zgc:92745	NC_007133.7	7480439	7483755	2.34219	4.51852e-16	zgc:92745
abhd10b	NW_018395172.1	118350	125394	2.33369	0	No description
ribc1	NC_007134.7	28685237	28692581	2.33207	8.15567e-17	RIB43A domain with coiled-coils 1
zgc:174680	NW_003039384.4	161005	165218	2.32426	8.69168e-13	zgc:174680
si:ch211-127b16.6	NC_007123.7	44120816	44126293	2.3162	1.87979e-13	No description
LOC103911520	NC_007119.7	31438133	31439941	2.31256	2.19743e-29	selenoprotein P%2C plasma%2C 1a
fam102ab	NC_007116.7	31723394	31773558	2.30707	3.78277e-20	family with sequence similarity 102%2C member Ab
isg15	NC_007116.7	20112032	20113286	2.30176	5.06275e-12	ISG15 ubiquitin-like modifier
zbtb10	NW_018395053.1	27544	49810	2.29865	1.14712e-19	zinc finger and BTB domain containing 10
si:ch211-213a13.1	NC_007133.7	8979865	8996338	2.28609	0	No description
hmg20b	NC_007133.7	20169352	20178413	2.28533	6.42503e-22	high mobility group 20B
tat	NC_007129.7	13162728	13179510	2.28118	6.59e-43	tyrosine aminotransferase
trafd1	NW_018395237.1	41895	62938	2.27935	3.4e-43	TRAF-type zinc finger domain containing 1
pik3r3b	NW_018394654.1	52280	74015	2.26944	3.94214e-16	phosphoinositide-3-kinase%2C regulatory subunit 3b (gamma)
mbd1b	NC_007122.7	25560422	25570794	2.25841	9.37479e-15	methyl-CpG binding domain protein 1b
amigo3	NC_007133.7	34429136	34461179	2.24127	1.17249e-11	No description
LOC108179575	NC_007113.7	14495936	14505930	2.22184	8.83149e-16	No description
LOC110437968	NC_007127.7	3185842	3189502	2.20572	8.06231e-36	No description
zgc:194398	NW_018394610.1	232949	235610	2.20296	0	zgc:194398
LOC797518	NC_007112.7	11660081	11670297	2.19776	5.74111e-20	No description
LOC108182866	NC_007114.7	6036758	6038566	2.19268	1.46313e-16	No description
zgc:171242	NC_007116.7	12515402	12517368	2.18939	2.36647e-13	kinase suppressor of ras 2
ptpra	NC_007132.7	15756484	15819981	2.189	2.49352e-26	protein tyrosine phosphatase%2C receptor type%2C A
pabpc4	NC_007128.7	25305584	25326478	2.18651	0	poly(A) binding protein%2C cytoplasmic 4 (inducible form)
cdh13	NC_007129.7	13700770	14133191	2.18548	7.60155e-27	No description
cdc42l	NC_007127.7	31816889	31823468	2.18304	2.17089e-21	cell division cycle 42%2C like
si:ch211-277e21.2	NC_007123.7	32191733	32374814	2.1722	5.98805e-18	No description
osbp2	NC_007121.7	7916704	7965547	2.16996	3.85263e-07	No description
gde1	NW_018395113.1	108499	123150	2.16972	5.848e-42	glycerophosphodiester phosphodiesterase 1
LOC100151503	NC_007115.7	66803428	66823762	2.16684	1.33439e-30	No description
stc2a	NW_018394909.1	185704	191095	2.16642	1.30504e-16	stanniocalcin 2a
LOC101883807	NW_008805459.1	23952	25602	2.16628	7.15517e-21	No description
slc13a3	NW_018394728.1	42970	70237	2.15795	8.74757e-13	solute carrier family 13 (sodium-dependent dicarboxylate transporter)%2C member 3
si:ch211-15j1.4	NC_007112.7	58137059	58146106	2.14405	0	si:ch211-114l13.13
nasp	NC_007117.7	33911154	33916796	2.1422	1.04165e-16	nuclear autoantigenic sperm protein (histone-binding)
mchr1b	NC_007114.7	25500988	25510426	2.14027	0	No description
kcnc1a	NW_018394697.1	18100	43158	2.13996	0	potassium voltage-gated channel%2C Shaw-related subfamily%2C member 1a
LOC103909480	NC_007132.7	36662781	36666097	2.1326	4.76509e-17	No description
LOC108181536	NW_018395007.1	100228	108424	2.1326	1.70532e-11	No description
pja2	NC_007116.7	57210205	57234124	2.11216	4.78228e-19	praja ring finger 2
LOC103910262	NW_018394534.1	171522	177308	2.10192	9.10998e-13	No description
LOC110440133	NC_007123.7	44255037	44256882	2.09727	6.07085e-39	No description
sgf29	NW_018394524.1	145802	152747	2.0932	5.58157e-23	SAGA complex associated factor 29
isg20	NC_007136.7	19095253	19100480	2.08677	1.14153e-29	No description
LOC108181187	NC_007133.7	6314447	6316126	2.08356	1.55263e-12	No description
LOC108182859	NC_007114.7	60116927	60123377	2.0779	2.20847e-12	No description
pgd	NW_018395156.1	116241	129252	2.07276	4.3349e-18	phosphogluconate dehydrogenase
si:dkey-93n13.2	NC_007114.7	15628876	15635420	2.07276	8.13378e-08	No description
LOC100536116	NC_007115.7	78083497	78093706	2.06764	0	No description
eaf1	NC_007127.7	6944748	6955542	2.0668	2.07747e-18	ELL associated factor 1
si:ch211-127b11.1	NC_007115.7	14636309	14642379	2.0668	0	si:ch211-127b11.1
si:dkey-78l4.14	NC_007133.7	19547476	19552803	2.06126	0	si:dkey-78l4.14
adnpb	NW_018395143.1	242720	252754	2.05959	0	activity-dependent neuroprotector homeobox b
gcnt4a	NW_018394610.1	160288	163818	2.03741	2.84151e-40	glucosaminyl (N-acetyl) transferase 4%2C core 2%2C a
trit1	NW_018395051.1	24935	95364	2.0354	7.55405e-18	tRNA isopentenyltransferase 1
prom1b	NC_007112.7	22712925	22757213	2.03328	2.75206e-07	prominin 1 b
LOC101884506	NC_007122.7	15169448	15178206	2.03295	1.25553e-19	No description
si:dkey-66i24.7	NW_018394534.1	131335	133502	2.02889	1.21259e-15	No description
katnb1	NW_018395268.1	91571	117794	2.0288	1.28619e-09	katanin p80 (WD repeat containing) subunit B 1
si:dkey-34l15.1	NC_007125.7	29769264	29774102	2.0282	2.79615e-23	No description
plac8.2	NC_007121.7	11371269	11376489	2.0274	2.79272e-07	placenta-specific 8%2C tandem duplicate 2
srgn	NW_018395309.1	243878	247753	2.02477	6.10054e-11	serglycin
si:dkey-117m1.4	NW_018394500.1	43790	73584	2.02004	3.09679e-16	No description
shank1	NW_018394533.1	286911	451299	2.00853	8.33482e-18	No description
rnd1b	NW_018395154.1	222246	246248	2.0076	5.0209e-19	Rho family GTPase 1b
grasp	NW_018395161.1	164007	197198	2.0076	2.73195e-17	GRP1 (general receptor for phosphoinositides 1)-associated scaffold protein
cnot6l	NC_007116.7	38786481	38824472	1.99402	0	No description
mrpl23	NW_018395205.1	276915	318205	1.99308	1.03063e-17	mitochondrial ribosomal protein L23
si:ch211-26b3.4	NC_007116.7	22871713	22952774	1.99002	0	No description
rgl3a	NW_018394626.1	34554	84418	1.98946	6.83916e-18	No description
dnaja3a	NW_018394520.1	59528	81094	1.9886	6.37919e-19	DnaJ (Hsp40) homolog%2C subfamily A%2C member 3A
LOC795897	NC_007125.7	48847114	48859931	1.98705	0.000195407	No description
xpo6	NC_007114.7	15085294	15131436	1.98432	1.39029e-08	exportin 6
mns1	NW_018394697.1	81408	90124	1.9798	0	meiosis-specific nuclear structural 1
si:dkey-98f17.3	NC_007116.7	12713258	12713920	1.9798	5.62005e-21	si:dkey-98f17.3
LOC108190415	NC_007117.7	37184270	37247581	1.97474	2.19991e-14	No description
LOC101882840	NC_007125.7	33950488	33963239	1.97468	2.78963e-10	No description
zdhhc4	NC_007123.7	18571461	18577983	1.95331	4.29179e-34	zinc finger%2C DHHC-type containing 4
tfr1b	NC_007135.7	26017094	26031250	1.95236	7.44256e-24	transferrin receptor 1b
igf2bp2b	NC_007112.7	30439428	30510928	1.94872	6.54404e-24	insulin-like growth factor 2 mRNA binding protein 2b
mhc1zfa	NC_007114.7	327506	336299	1.94552	1.79908e-25	major histocompatibility complex class I ZFA
si:dkey-286j15.3	NC_007133.7	29990448	30000826	1.93956	1.28455e-18	si:dkey-286j15.3
arl6ip5a	NW_018394663.1	194528	202784	1.93956	3.45595e-13	ADP-ribosylation factor-like 6 interacting protein 5a
LOC101886021	NC_007115.7	43820010	43857862	1.93668	1.15115e-20	No description
tagln3b	NW_018395172.1	108390	115057	1.93016	4.7274e-33	transgelin 3b
si:dkey-147f3.4	NC_007134.7	16888843	16953311	1.93016	0	si:dkey-147f3.4
LOC108180146	NC_007130.7	7960468	7968667	1.93015	0	No description
spns2	NW_018394583.1	88988	205837	1.92792	2.44493e-11	spinster homolog 2 (Drosophila)
mhc1zka	NW_003336703.1	89114	98797	1.92568	2.64216e-33	major histocompatibility complex class I ZKA
LOC100535405	NC_007129.7	5720858	5725771	1.92568	5.11678e-15	No description
si:dkey-12e7.1	NW_018395023.1	83051	86920	1.91992	1.63777e-11	si:dkey-12e7.1
LOC100331996	NC_007113.7	14007951	14011391	1.91875	0	No description
LOC101883708	NC_007127.7	31626000	31628212	1.91171	1.93155e-21	No description
si:ch211-117l17.6	NC_007133.7	24287770	24297582	1.9113	4.62694e-10	No description
chrna2a	NC_007128.7	6079881	6101820	1.90863	1.38389e-13	cholinergic receptor%2C nicotinic%2C alpha 2a (neuronal)
hbl4	NC_007113.7	37879812	37883220	1.9038	2.25759e-08	hexose-binding lectin 4
LOC110438670	NW_018394626.1	6370	41122	1.9032	8.80445e-12	No description
htra1a	NW_018394986.1	166665	210436	1.90199	3.69065e-15	HtrA serine peptidase 1a
zgc:153722	NC_007134.7	16774589	16788230	1.90096	5.17301e-10	zgc:153722
abcd3a	NW_018395182.1	138973	160023	1.88852	5.35269e-15	ATP-binding cassette%2C sub-family D (ALD)%2C member 3a
LOC101886387	NC_007132.7	12491973	12544872	1.88768	2.29748e-12	No description
LOC110437715	NC_007133.7	9206030	9215923	1.88276	3.70743e-15	No description
man2a1	NW_018395376.1	266131	361713	1.8826	4.87149e-15	mannosidase%2C alpha%2C class 2A%2C member 1
cxcl18b	NC_007112.7	49222569	49225759	1.87871	1.99939e-23	chemokine (C-X-C motif) ligand 18b
her4.2	NC_007134.7	21469203	21471024	1.87316	1.74947e-17	hairy-related 4%2C tandem duplicate 2
lamtor5	NC_007119.7	24740049	24744128	1.87092	4.36001e-20	late endosomal/lysosomal adaptor%2C MAPK and MTOR activator 5
arih1	NW_018395020.1	173738	193821	1.86954	1.20011e-12	ariadne ubiquitin-conjugating enzyme E2 binding protein homolog 1 (Drosophila)
eya4	NW_018395159.1	279131	357361	1.85788	9.13835e-19	EYA transcriptional coactivator and phosphatase 4
LOC103908978	NC_007127.7	43073422	43077167	1.8548	5.42064e-17	No description
fgd4a	NC_007129.7	12147971	12229516	1.85424	2.10497e-22	FYVE%2C RhoGEF and PH domain containing 4a
si:ch211-285c6.1	NC_007118.7	3427805	3429856	1.85331	0	No description
zgc:173624	NW_018394560.1	97106	111568	1.85192	1.0864e-05	zgc:173624
msh4	NC_007128.7	43892203	43919725	1.84172	0.00020401	No description
aste1	NC_007127.7	41570647	41579815	1.83008	1.50169e-13	asteroid homolog 1 (Drosophila)
eif4ba	NC_007134.7	10396888	10449487	1.82603	0.0009412	eukaryotic translation initiation factor 4Ba
her4.3	NC_007134.7	21459263	21461140	1.82416	3.78092e-15	hairy-related 4.3
tfpt	NW_018394950.1	178421	188027	1.82252	0	TCF3 (E2A) fusion partner
sumf1	NW_018395382.1	249258	255405	1.82128	0.000308756	sulfatase modifying factor 1
si:ch211-51c14.1	NW_018394533.1	261235	281148	1.81999	0	No description
ltk	NC_007128.7	31397772	31483595	1.8176	5.12865e-12	leukocyte receptor tyrosine kinase
dbx1b	NC_007136.7	14507567	14510477	1.8154	2.55614e-11	developing brain homeobox 1b
rgs16	NC_007117.7	35443430	35446105	1.81456	7.39853e-15	regulator of G protein signaling 16
zgc:136929	NC_007125.7	21145788	21199502	1.81435	2.37692e-25	zgc:136929
acp5b	NW_018395182.1	123597	135009	1.81168	4.25081e-13	acid phosphatase 5b%2C tartrate resistant
si:ch73-190m4.1	NC_007112.7	50616783	50636979	1.80516	8.15302e-08	No description
dlgap5	NC_007123.7	17633508	17655692	1.80268	0	radial spoke head 10 homolog B (Chlamydomonas)
dusp3a	NC_007123.7	27285673	27305880	1.79835	1.59198e-35	No description
apool	NC_007116.7	22851859	22868636	1.79722	0	apolipoprotein O-like
smtnl	NW_018394947.1	395560	424188	1.79156	9.3205e-14	smoothelin%2C like
bmf2	NC_007131.7	46350418	46362625	1.79048	8.37949e-13	Bcl2 modifying factor 2
LOC101882637	NC_007132.7	40337867	40353028	1.7884	1.92746e-07	No description
ggt1a	NC_007119.7	40041828	40075983	1.78453	0.000351485	gamma-glutamyltransferase 1a
si:ch211-156j16.1	NC_007119.7	26818446	26838845	1.77374	2.5173e-41	si:ch211-156j16.1
ptprnb	NC_007117.7	13920506	13987964	1.77252	2.1145e-16	No description
eif2ak1	NC_007123.7	17591786	17602967	1.7705	0	No description
p4hb	NC_007117.7	18203465	18228360	1.77014	0	prolyl 4-hydroxylase%2C beta polypeptide
neurod4	NW_018395155.1	302480	305542	1.77004	6.90166e-21	neuronal differentiation 4
opn1lw2	NC_007122.7	25481101	25483191	1.76267	0	opsin 1 (cone pigments)%2C long-wave-sensitive%2C 2
ube2l3a	NW_018394799.1	32311	38216	1.75897	2.00549e-08	ubiquitin-conjugating enzyme E2L 3a
med29	NW_018394939.1	93787	98037	1.75846	3.93004e-15	mediator complex subunit 29
acot15	NC_007115.7	25627147	25647987	1.75696	4.59471e-11	si:dkeyp-89c11.3
zgc:92511	NC_007133.7	7497340	7508894	1.75104	1.24207e-13	zgc:92511
fam184b	NC_007112.7	23506520	23558033	1.7488	1.27213e-12	family with sequence similarity 184%2C member B
LOC103910221	NC_007114.7	13957804	13962884	1.74592	2.48759e-20	No description
ckmt2a	NW_018394799.1	11641	29522	1.74429	3.72553e-06	creatine kinase%2C mitochondrial 2a (sarcomeric)
vps13d	NC_007134.7	21695432	21763958	1.74253	2.65257e-36	No description
si:ch211-186e20.7	NW_018395237.1	70618	73818	1.74043	0	No description
ddr2l	NW_018395235.1	31489	121558	1.73903	2.27232e-08	No description
si:dkey-250k15.7	NW_018394955.1	66984	77475	1.73796	1.84809e-16	No description
rpe65c	NC_007119.7	16702106	16712255	1.73652	2.03578e-05	retinal pigment epithelium-specific protein 65c
LOC101885873	NC_007115.7	43666442	43678017	1.73572	7.1181e-18	No description
kcnq5b	NC_007112.7	31134942	31349825	1.73204	2.99363e-08	No description
sh3bgrl	NW_018395311.1	160362	176850	1.71825	0	SH3 domain binding glutamate-rich protein like
mpdu1a	NC_007116.7	24179306	24185865	1.71726	0	mannose-P-dolichol utilization defect 1a
LOC101885707	NC_007118.7	3214809	3242749	1.71592	1.14962e-21	No description
fbxo16	NC_007131.7	35247526	35254631	1.71546	4.62804e-14	F-box protein 16
hpx	NC_007120.7	32840928	32847639	1.71349	0	hemopexin
cyp8b3	NC_007113.7	3468069	3470019	1.71347	1.31696e-10	cytochrome P450%2C family 8%2C subfamily B%2C polypeptide 3
dnajc6	NW_018395257.1	166536	190864	1.71275	5.54374e-07	No description
si:ch211-150i13.1	NC_007124.7	22737086	22812953	1.71016	2.26827e-15	No description
si:dkey-66i24.8	NW_018394534.1	160871	164204	1.70508	0.00273401	No description
tmem204	NC_007135.7	37854372	37877986	1.70284	4.6085e-09	No description
ggact.1	NC_007112.7	2454140	2457526	1.69987	9.08874e-23	gamma-glutamylamine cyclotransferase%2C tandem duplicate 1
elovl7a	NC_007119.7	16758314	16769807	1.69595	1.14803e-05	ELOVL fatty acid elongase 7a
espl1	NW_018394662.1	242662	272517	1.69488	1.99716e-13	No description
si:ch211-11n16.2	NC_007126.7	14378835	14418138	1.69408	3.65161e-09	No description
il11a	NC_007127.7	12609026	12618457	1.69163	0.000654796	No description
smg1	NW_018394534.1	191309	232921	1.69112	1.4475e-41	SMG1 phosphatidylinositol 3-kinase-related kinase
dctpp1	NC_007112.7	24557414	24558749	1.68448	1.69064e-13	dCTP pyrophosphatase 1
acot13	NW_018395052.1	530294	532750	1.68164	5.82744e-14	acyl-CoA thioesterase 13
LOC101883802	NC_007133.7	9789790	9795666	1.6816	1.73977e-13	No description
cln8	NC_007128.7	25187231	25192012	1.6816	3.15253e-06	CLN8%2C transmembrane ER and ERGIC protein
slc23a2	NC_007119.7	42917507	42988001	1.67563	0.0023856	No description
sorbs2b	NC_007125.7	29807097	29906195	1.67513	3.05127e-24	No description
hmox2b	NW_018394520.1	91429	146075	1.6728	1.42782e-12	No description
cyp27b1	NC_007122.7	329764	339747	1.67225	7.99333e-16	cytochrome P450%2C family 27%2C subfamily B%2C polypeptide 1
tmem41ab	NC_007112.7	30422219	30438037	1.67039	1.08495e-06	transmembrane protein 41ab
acyp1	NC_007128.7	50245364	50247978	1.66973	1.44721e-33	acylphosphatase 1%2C erythrocyte (common) type
tusc5a	NW_018395323.1	197514	219173	1.66632	3.88882e-10	No description
atpaf2	NC_007123.7	18410608	18414496	1.6649	1.21064e-25	ATP synthase mitochondrial F1 complex assembly factor 2
slc13a1	NC_007136.7	27924008	27932723	1.65892	1.90006e-18	solute carrier family 13 member 1
hmx4	NW_018394501.1	154274	155801	1.65668	2.24891e-16	H6 family homeobox 4
si:ch211-203d1.3	NW_018394920.1	1464	28759	1.65668	2.34194e-10	No description
aldh5a1	NW_018394967.1	26157	35148	1.65604	1.9304e-12	aldehyde dehydrogenase 5 family%2C member A1 (succinate-semialdehyde dehydrogenase)
slx4	NW_018395113.1	69080	88649	1.65532	1.17546e-38	No description
gpc5b	NC_007133.7	15438866	15501417	1.65156	8.22568e-08	glypican 5b
si:ch211-160d14.9	NC_007112.7	8587345	8590640	1.64872	3.85419e-09	No description
LOC100150699	NC_007129.7	13132580	13158205	1.64407	5.23568e-05	zgc:112052
znf704	NW_018395053.1	107092	195104	1.63768	5.61964e-14	zinc finger protein 704
stx8	NC_007117.7	19689433	19802580	1.63704	3.24902e-08	syntaxin 8
zgc:153935	NC_007136.7	27714932	27738624	1.63122	0	zgc:153935
cfap97	NC_007112.7	17681036	17693265	1.63115	1.72241e-27	cilia and flagella associated protein 97
ubtd2	NW_018395096.1	199399	263419	1.62507	2.65631e-07	ubiquitin domain containing 2
si:ch73-215d9.1	NW_018394967.1	1142	22034	1.6246	2.0318e-05	No description
btr32	NC_007134.7	46163188	46180011	1.6238	1.19388e-20	No description
vma21	NC_007116.7	22677786	22684017	1.62371	3.16826e-23	VMA21 vacuolar H+-ATPase homolog (S. cerevisiae)
primpol	NC_007112.7	21563337	21573009	1.62316	1.51963e-06	primase and polymerase (DNA-directed)
ccser1	NW_018394728.1	91765	232371	1.61072	1.77689e-13	No description
LOC100149991	NC_007130.7	1422884	1433626	1.60971	0	No description
klf12a	NC_007112.7	34496787	34556718	1.60773	5.72075e-07	Kruppel-like factor 12a
LOC110438265	NC_007133.7	6246483	6282279	1.60704	1.88651e-06	No description
nsfb	NW_018394839.1	248424	299403	1.60704	3.41647e-11	N-ethylmaleimide-sensitive factor b
wasla	NC_007136.7	27744137	27812815	1.6048	6.09753e-10	Wiskott-Aldrich syndrome-like a
si:ch211-276a23.5	NC_007118.7	15341341	15370172	1.6048	3.57694e-13	No description
zgc:91860	NC_007129.7	17428485	17461670	1.6033	1.72749e-20	zgc:91860
pigt	NC_007134.7	12361890	12414270	1.60192	9.56902e-05	No description
LOC110437958	NC_007127.7	55084565	55087509	1.60132	0.00511706	frizzled class receptor 6
timm17a	NC_007122.7	24900263	24906264	1.59773	1.6869e-35	translocase of inner mitochondrial membrane 17 homolog A (yeast)
chmp6a	NC_007114.7	51660142	51677783	1.59768	5.57539e-08	No description
itgb7	NW_018394662.1	274798	304676	1.59684	1.62291e-05	No description
meox1	NC_007123.7	27462105	27468738	1.59311	2.20668e-18	mesenchyme homeobox 1
fam155b	NC_007116.7	36415623	36422580	1.59172	4.65512e-14	family with sequence similarity 155%2C member B
tpd52	NW_018395053.1	53832	89453	1.59092	6.19292e-32	tumor protein D52
bricd5	NC_007123.7	18552570	18560501	1.58847	1.09404e-24	MTOR associated protein%2C LST8 homolog (S. cerevisiae)
tex2l	NC_007123.7	18468066	18519860	1.58804	1.23751e-15	No description
tspan2a	NC_007117.7	49107048	49159094	1.58537	2.94006e-24	tetraspanin 2a
kdm7ab	NW_018395195.1	72575	135918	1.58423	4.12059e-13	lysine (K)-specific demethylase 7Ab
LOC108192086	NC_007125.7	2294966	2297941	1.58356	4.50819e-09	protocadherin 2 alpha a 3
pcsk5a	NW_018394612.1	127333	215542	1.58356	1.31922e-12	No description
LOC110439038	NW_018395003.1	231296	233525	1.58231	0	No description
tmtc2b	NW_018395009.1	26694	80743	1.58072	7.08055e-15	No description
esr2a	NC_007131.7	21595244	21635659	1.57827	5.36652e-05	estrogen receptor 2a
mal	NC_007128.7	22102791	22106541	1.57784	2.17849e-15	mal%2C T-cell differentiation protein
lsm12a	NC_007114.7	22984126	22994433	1.5682	3.9373e-16	LSM12 homolog a
LOC110438297	NC_007133.7	9228103	9241943	1.56616	8.23699e-05	No description
shisa4	NC_007122.7	24877820	24885717	1.56258	1.84435e-05	shisa family member 4
zgc:66014	NW_018395169.1	202953	309528	1.56115	4.31249e-14	zgc:66014
si:dkey-256k13.2	NC_007134.7	13375371	13516940	1.55152	0.000282508	No description
pskh1	NW_018395024.1	228201	246638	1.55004	2.78853e-10	protein serine kinase H1
wrb	NW_018394932.1	207810	222570	1.54926	3.09285e-16	tryptophan rich basic protein
apoob	NW_018395172.1	166270	175594	1.54924	3.27409e-31	spermidine/spermine N1-acetyltransferase 1b
slc25a38a	NC_007114.7	4644028	4663602	1.54874	1.03557e-10	No description
si:ch73-55i23.1	NC_007116.7	1911814	1924217	1.54772	6.91751e-22	No description
crygm5	NW_018394751.1	162106	163440	1.5464	0.00942827	crystallin%2C gamma M5
gramd1c	NW_018395170.1	149089	166554	1.54477	0	No description
jpt1a	NW_018394637.1	807354	808274	1.54267	3.1791e-20	Jupiter microtubule associated homolog 1a
LOC101883163	NC_007112.7	25707181	25708917	1.53168	5.44822e-12	No description
LOC110438157	NC_007113.7	59472620	59474553	1.5288	0.000460923	No description
meis1b	NW_018394862.1	291394	298172	1.52852	4.61976e-30	Meis homeobox 1 b
LOC101882034	NC_007119.7	2471851	2475423	1.52596	1.78303e-15	No description
LOC103910140	NC_007113.7	51765164	51772509	1.52391	3.5016e-08	No description
si:ch211-153b23.3	NC_007125.7	11430796	11438059	1.52305	3.68136e-08	No description
rspry1	NW_018395019.1	693	7344	1.51873	4.15366e-21	ring finger and SPRY domain containing 1
zgc:112416	NC_007117.7	11369135	11396429	1.5186	0.000701281	zgc:112416
slc25a15b	NC_007116.7	24154763	24163263	1.51403	1.04267e-20	solute carrier family 25 (mitochondrial carrier%3B ornithine transporter) member 15b
sh3yl1	NW_018394996.1	231333	262157	1.51268	1.17213e-05	No description
LOC108190098	NC_007116.7	40810852	40829905	1.51204	8.73826e-09	No description
zgc:174917	NC_007125.7	11504907	11507351	1.51088	2.44172e-12	zgc:174917
si:ch73-185c24.2	NC_007117.7	34028532	34036443	1.51044	5.29005e-16	si:ch73-185c24.2
itga11a	NW_018394697.1	124086	199081	1.50756	3.79858e-28	integrin%2C alpha 11a
LOC110437927	NC_007113.7	48394853	48396123	1.50696	3.13448e-09	No description
ankrd33ba	NW_018395172.1	223495	243586	1.49631	9.61276e-09	No description
clic2	NW_018395316.1	59603	68896	1.49592	2.41388e-15	chloride intracellular channel 2
si:dkey-58f10.6	NC_007116.7	38743318	38750607	1.49368	1.78775e-07	si:dkey-58f10.6
cnpy4	NC_007118.7	20459671	20464098	1.49144	0	canopy4
dok3	NW_003335314.1	15769	36543	1.4908	0.000963493	No description
tlk2	NC_007114.7	19685868	19717932	1.48796	1.37733e-10	tousled-like kinase 2
LOC100334883	NC_007114.7	1314264	1322858	1.48716	2.41627e-11	No description
ahsg1	NC_007133.7	37874697	37881713	1.48697	0	alpha-2-HS-glycoprotein 1
si:ch73-266f23.3	NW_018394560.1	45131	59203	1.48208	0.000376339	si:ch73-266f23.3
ccdc92	NC_007119.7	43096182	43158486	1.48156	2.93821e-27	coiled-coil domain containing 92
LOC100002570	NC_007133.7	36719123	36729445	1.48066	1.16574e-06	No description
LOC101885593	NC_007124.7	243339	249688	1.4806	2.20771e-06	No description
LOC100535008	NW_003337175.1	374	91635	1.47984	0.00166186	No description
rnf141	NW_018395017.1	454283	464287	1.47618	0	ring finger protein 141
tns2a	NC_007134.7	10469969	10592852	1.47515	0.00289202	No description
si:dkey-23i12.7	NC_007118.7	25052588	25058145	1.47468	0.000323945	No description
LOC110438081	NC_007129.7	5741101	5745399	1.47468	0.000313776	No description
si:ch1073-340i21.1	NC_007126.7	46356824	46367867	1.47118	0	No description
acad8	NC_007126.7	19335646	19348163	1.47003	6.55651e-07	acyl-CoA dehydrogenase family%2C member 8
per1a	NC_007121.7	22811619	22831513	1.46896	1.19546e-06	period circadian clock 1a
adgrg3	NC_007118.7	64937787	64955277	1.46816	0.00494059	No description
fam129bb	NW_018395237.1	201791	218466	1.46605	4.52706e-40	family with sequence similarity 129%2C member Bb
mlst8	NC_007123.7	18543792	18553114	1.46302	0	MTOR associated protein%2C LST8 homolog (S. cerevisiae)
rln3a	NC_007114.7	19207243	19210442	1.46193	1.21199e-08	relaxin 3a
zgc:112392	NW_018395249.1	370389	379664	1.4608	4.09485e-12	zgc:112392
itsn2a	NW_018395073.1	228156	281304	1.4608	2.90329e-06	intersectin 2a
uchl5	NW_018395352.1	288538	302379	1.46016	1.39924e-07	ubiquitin carboxyl-terminal hydrolase L5
si:ch211-264f5.2	NC_007130.7	5659526	5669056	1.45851	6.19072e-07	si:ch211-264f5.2
arhgef10	NC_007128.7	25197170	25282322	1.45644	2.35627e-26	No description
ppp2r2cb	NC_007125.7	21203955	21219366	1.44768	2.91081e-05	No description
nr3c1	NW_018395314.1	227430	280441	1.44391	0	nuclear receptor subfamily 3%2C group C%2C member 1 (glucocorticoid receptor)
LOC101883994	NC_007124.7	30692664	30694517	1.44282	3.63651e-13	Ras association (RalGDS/AF-6) domain family member 4
LOC103910293	NC_007116.7	2451675	2454321	1.4418	1.07396e-15	No description
si:ch211-181d7.1	NC_007126.7	42693458	42720475	1.43956	1.903e-08	No description
LOC101885066	NC_007127.7	3153549	3156186	1.43956	6.30609e-08	No description
LOC110438272	NC_007133.7	13637154	13649603	1.43892	2.45519e-06	No description
ppcdc	NW_018395020.1	258578	262573	1.43528	6.60237e-08	phosphopantothenoylcysteine decarboxylase
cyr61l1	NW_018395240.1	175890	183485	1.43444	1.263e-07	cysteine-rich%2C angiogenic inducer 61 like 1
LOC101883107	NC_007124.7	15850517	15854936	1.43384	8.72562e-05	kinesin light chain 1a
rsph10b	NC_007123.7	17620112	17633723	1.4324	4.7151e-12	radial spoke head 10 homolog B (Chlamydomonas)
spint2	NW_018394946.1	123645	134893	1.43071	8.76579e-18	serine peptidase inhibitor%2C Kunitz type%2C 2
LOC110438682	NW_018394635.1	202118	206277	1.42936	5.30297e-18	No description
mov10b.1	NC_007119.7	27659244	27687095	1.42568	6.11015e-10	Moloney leukemia virus 10b%2C tandem duplicate 1
rad51	NC_007131.7	46428020	46442006	1.42568	9.07621e-13	RAD51 recombinase
zgc:86709	NW_018395343.1	216205	225569	1.42281	1.51349e-34	zgc:86709
LOC110438300	NC_007133.7	17854116	17858596	1.4228	3.69431e-05	No description
ppm1db	NW_018395246.1	164573	174093	1.42056	8.56907e-16	protein phosphatase%2C Mg2+/Mn2+ dependent%2C 1Db
LOC103909544	NC_007133.7	8790586	8797808	1.41768	3.67771e-07	No description
dusp14	NW_018394941.1	182116	202567	1.41768	1.42268e-05	dual specificity phosphatase 14
arhgef7a	NC_007120.7	21535370	21567083	1.41683	6.19234e-07	Rho guanine nucleotide exchange factor (GEF) 7a
tnfrsf11a	NW_018395169.1	168076	192741	1.41652	2.41849e-13	No description
hel_dr1	NC_007112.7	8575271	8587259	1.41451	1.71573e-07	No description
ifit12	NC_007123.7	16989101	16990887	1.4116	2.13025e-21	interferon-induced protein with tetratricopeptide repeats 12
lyst	NW_018394890.1	61731	245158	1.40988	1.43737e-08	No description
si:dkey-54h16.1	NW_018394542.1	160246	189158	1.40912	1.71725e-13	No description
LOC110438467	NW_003337075.1	16860	19619	1.40892	2.96683e-10	No description
si:ch211-194p6.12	NW_018394697.1	117314	123909	1.40668	2.42589e-17	No description
LOC100330694	NW_003336336.1	20186	24468	1.40668	4.69331e-09	No description
lig1	NW_018394512.1	217054	257927	1.40618	6.59007e-20	ligase I%2C DNA%2C ATP-dependent
atp5ib	NW_018395234.1	165806	169809	1.40528	3.10224e-05	ATP synthase%2C H+ transporting%2C mitochondrial Fo complex%2C subunit Eb
poldip2	NW_018394947.1	435636	449498	1.40503	1.8231e-41	polymerase (DNA-directed)%2C delta interacting protein 2
LOC110438986	NW_018394906.1	67687	205279	1.40279	6.97098e-07	No description
abhd17ab	NC_007119.7	19228103	19246360	1.40253	1.56615e-19	No description
ttll11	NW_018394588.1	315723	361817	1.4024	1.39874e-05	tubulin tyrosine ligase-like family%2C member 11
si:ch73-30l9.1	NC_007123.7	11244344	11258404	1.40156	4.72104e-11	No description
pcdh1g18	NC_007121.7	21737856	21820057	1.40041	1.13255e-27	protocadherin 1 gamma 1
pcdh1g26	NC_007121.7	21786674	21820057	1.40041	1.13255e-27	protocadherin 1 gamma 1
pcdh1g29	NC_007121.7	21797276	21820057	1.40041	1.13255e-27	protocadherin 1 gamma 1
pcdh1g30	NC_007121.7	21801030	21820057	1.40041	1.13255e-27	protocadherin 1 gamma 1
pcdh1g31	NC_007121.7	21804772	21820057	1.40041	1.13255e-27	protocadherin 1 gamma 1
pcdh1g32	NC_007121.7	21807497	21820057	1.40041	1.13255e-27	protocadherin 1 gamma 1
pcdh1gc5	NC_007121.7	21789954	21820057	1.40041	1.13255e-27	protocadherin 1 gamma 1
pcdh1gc6	NC_007121.7	21793670	21820057	1.40041	1.13255e-27	protocadherin 1 gamma 1
abhd15a	NW_018395323.1	297142	309636	1.39886	8.00925e-10	No description
iqcb1	NW_018395249.1	405252	416005	1.39648	1.57324e-06	IQ motif containing B1
LOC103911399	NC_007118.7	36551210	36552605	1.3936	1.0891e-05	No description
klhl38b	NC_007127.7	25245911	25250553	1.39326	0	No description
LOC101885900	NC_007127.7	29030785	29042169	1.38811	1.76855e-07	No description
fbxo32	NC_007127.7	25259313	25272633	1.38781	0	F-box protein 32
ddx31	NW_018395239.1	74172	104028	1.38544	2.24947e-07	No description
si:ch211-207l14.1	NW_018395249.1	353619	366349	1.38484	6.00708e-06	No description
zmat4a	NW_018394577.1	47561	219025	1.38395	6.86133e-11	No description
crebbpb	NW_018394546.1	218220	302601	1.38247	1.20623e-08	No description
erbb3b	NW_018395152.1	135940	192368	1.37132	1.98293e-27	erb-b2 receptor tyrosine kinase 3b
dachc	NC_007112.7	30585499	30689004	1.36868	3.41263e-05	dachshund c
si:ch211-108d22.2	NC_007114.7	14157094	14189023	1.3669	0	No description
gpbp1l1	NC_007117.7	33881410	33898114	1.36644	4.84182e-11	No description
si:ch211-218c6.8	NC_007129.7	16986097	16989715	1.36211	9.8e-45	No description
si:ch211-91p5.3	NC_007136.7	27629006	27665999	1.36072	1.40973e-15	No description
slc5a8l	NC_007117.7	49063289	49078263	1.35848	1.83334e-08	solute carrier family 5 (iodide transporter)%2C member 8-like
si:dkey-237h12.3	NC_007125.7	36497230	36724486	1.35844	1.93249e-05	No description
zc2hc1c	NC_007128.7	50248124	50259679	1.35424	0.00131461	No description
gadd45ab	NW_018394640.1	151534	155808	1.35336	9.09078e-19	growth arrest and DNA-damage-inducible%2C alpha%2C b
rnf207a	NC_007122.7	29671008	29678156	1.35192	0.000427504	No description
zgc:174259	NW_018395237.1	130360	132600	1.35052	4.41567e-12	zgc:174259
tgm2l	NW_018395020.1	128399	150104	1.34968	4.38398e-05	No description
uspl1	NW_018394795.1	309786	326447	1.34706	4.85406e-11	ubiquitin specific peptidase like 1
mgarp	NW_018394465.1	198980	215169	1.34462	0	No description
znf1085	NC_007115.7	32468642	32754408	1.34304	2.20781e-23	No description
kcnab2b	NW_018395144.1	108314	155009	1.33948	4.49492e-11	potassium voltage-gated channel%2C shaker-related subfamily%2C beta member 2 b
rab41	NW_018394917.1	244395	261125	1.33847	0	RAB41%2C member RAS oncogene family
si:ch211-282j17.12	NC_007118.7	3663449	3669868	1.33516	2.91931e-06	No description
LOC110438792	NC_007114.7	2083852	2085077	1.33356	7.23714e-11	No description
LOC100333939	NC_007133.7	6882247	6890375	1.33356	6.14316e-08	No description
wnk1b	NC_007115.7	8045567	8155417	1.33342	1.96367e-10	No description
prf1.3	NC_007130.7	5259545	5264517	1.33292	0.00416877	perforin 1.3
trnP	NC_002333.2	16527	16596	1.33292	0.00732634	No description
fan1	NW_018395024.1	200922	223662	1.33141	3.0923e-23	FANCD2/FANCI-associated nuclease 1
exoc6b	NW_018394690.1	105943	253829	1.33068	0.000191504	exocyst complex component 6B
gtpbp2	NC_007133.7	28854667	28871962	1.32938	0	GTP binding protein 2
arl16	NW_018394539.1	132944	138050	1.32928	0.0039032	ADP-ribosylation factor-like 16
aipl1	NW_018395323.1	222672	233198	1.32556	0.000417319	No description
LOC101887009	NC_007134.7	42626566	42640187	1.325	9.92586e-05	No description
zgc:153293	NC_007136.7	3507419	3518587	1.32428	5.42443e-14	zgc:153293
LOC562960	NC_007114.7	847495	861733	1.32416	1.98008e-13	No description
exosc10	NC_007134.7	14771979	14803940	1.32055	2.79551e-13	exosome component 10
trpc5a	NW_018394462.1	167562	304026	1.31833	8.01857e-07	transient receptor potential cation channel%2C subfamily C%2C member 5a
eef2a.2	NC_007133.7	20145036	20155026	1.3168	8.81565e-08	eukaryotic translation elongation factor 2a%2C tandem duplicate 2
LOC103910306	NC_007116.7	25280835	25290439	1.3168	7.0794e-05	No description
mks1	NW_018394613.1	137614	170050	1.31456	2.99331e-09	Meckel syndrome%2C type 1
LOC103908614	NC_007112.7	58158117	58179885	1.31448	8.16561e-10	No description
si:ch211-69l10.4	NC_007135.7	10397693	10406539	1.31375	2.95987e-24	No description
st8sia6	NC_007114.7	16265371	16285259	1.31181	5.085e-29	No description
npm2b	NC_007121.7	44553697	44560435	1.31168	0.00034382	nucleophosmin/nucleoplasmin%2C 2b
mpz	NW_018394512.1	176690	198655	1.31083	6.66356e-31	myelin protein zero
myoz1a	NC_007124.7	22265070	22278415	1.30869	6.65514e-25	myozenin 1a
mast3a	NC_007113.7	24637935	24685341	1.30753	3.92869e-16	No description
fgg	NW_018394484.1	277714	286941	1.30736	0.00508797	fibrinogen gamma chain
si:ch73-177h5.3	NC_007115.7	1938165	1977139	1.3066	1.89457e-05	No description
si:dkeyp-57d7.4	NW_018394461.1	330977	331837	1.3066	1.28856e-06	No description
rab22a	NC_007117.7	49551651	49576309	1.3066	3.1859e-05	RAB22A%2C member RAS oncogene family
rabep1	NC_007116.7	59030144	59083272	1.30215	1.55508e-25	rabaptin%2C RAB GTPase binding effector protein 1
klf6b	NC_007113.7	48074208	48082339	1.30004	4.32033e-05	No description
trpv6	NW_018395324.1	246859	271835	1.29897	4.37405e-21	si:dkey-26c10.5
si:ch211-285c6.4	NC_007118.7	3375321	3381019	1.29556	6.42686e-11	No description
ttc23	NW_018395340.1	12434	40903	1.29496	4.41416e-05	No description
slc7a5	NC_007136.7	12748843	12788370	1.29492	1.24289e-06	solute carrier family 7 (amino acid transporter light chain%2C L system)%2C member 5
desmb	NC_007117.7	13871641	13891732	1.29489	1.69529e-36	desmin b
abhd2b	NC_007136.7	19120529	19139256	1.29356	1.58148e-10	abhydrolase domain containing 2b
tnnt2e	NC_007115.7	7508302	7544689	1.29332	4.5381e-23	troponin T2e%2C cardiac
rev1	NC_007120.7	21793357	21817637	1.29235	0.00666929	REV1%2C polymerase (DNA directed)
prkar1b	NC_007114.7	13004488	13147342	1.2898	5.92713e-17	protein kinase%2C cAMP-dependent%2C regulatory%2C type I%2C beta
chd9	NC_007118.7	36484599	36621210	1.28829	6.5119e-13	No description
LOC100536698	NW_003336894.1	18964	40403	1.28824	9.36809e-21	No description
LOC569097	NW_018394534.1	136325	142961	1.2876	1.26612e-07	No description
LOC110438845	NW_018394773.1	149381	160442	1.2876	9.34969e-06	No description
fam169aa	NW_018394610.1	210546	227520	1.2868	6.08748e-20	family with sequence similarity 169%2C member Aa
nav2b	NC_007136.7	14510816	14669696	1.2864	0	No description
slc25a16	NW_018394875.1	139812	156241	1.28473	6.6712e-12	solute carrier family 25 (mitochondrial carrier%3B Graves disease autoantigen)%2C member 16
nono	NC_007116.7	22593624	22603354	1.28435	0	non-POU domain containing%2C octamer-binding
lin7b	NC_007114.7	31933925	31944709	1.28428	0	lin-7 homolog B (C. elegans)
LOC108183498	NC_007115.7	71374628	71386599	1.28396	0.00022048	No description
rpp21	NC_007133.7	15429655	15437237	1.28392	2.20519e-08	ribonuclease P 21 subunit
sost	NC_007123.7	27331314	27335659	1.28362	2.97619e-38	No description
pdp2	NW_018395003.1	98397	101965	1.28168	1.39233e-11	putative pyruvate dehydrogenase phosphatase isoenzyme 2
LOC108182776	NC_007114.7	10120571	10138641	1.28168	4.78646e-08	No description
rem2	NC_007113.7	38924975	38977298	1.28168	6.81701e-08	RAS (RAD and GEM)-like GTP binding 2
kcnj12b	NW_018394525.1	85048	93934	1.28112	0.000389451	No description
rell2	NW_018395311.1	221497	234768	1.2788	8.29977e-05	RELT-like 2
tcf7l2	NW_018394852.1	15814	76634	1.2774	3.64028e-11	transcription factor 7-like 2 (T-cell specific%2C HMG-box)
LOC560232	NC_007115.7	30169227	30174588	1.27656	0.00132739	No description
hephl1b	NW_018394785.1	404906	422821	1.27656	4.12515e-08	No description
LOC101887003	NC_007118.7	53060156	53065133	1.27195	1.03109e-11	No description
pik3r2	NC_007113.7	24693424	24749836	1.27176	1.39851e-18	phosphoinositide-3-kinase%2C regulatory subunit 2 (beta)
ddx26b	NC_007125.7	31566468	31608154	1.27144	7.94294e-06	DEAD/H (Asp-Glu-Ala-Asp/His) box polypeptide 26B
grnaas	NC_007114.7	29914444	29915357	1.27084	0.000146374	No description
mtus1a	NW_018394914.1	255441	281329	1.2694	4.53414e-12	microtubule associated tumor suppressor 1a
LOC569982	NC_007118.7	73820902	73822807	1.26428	2.10148e-07	No description
hs3st3b1a	NW_018395228.1	221666	248472	1.26268	1.31779e-09	heparan sulfate (glucosamine) 3-O-sulfotransferase 3B1a
si:dkey-266f7.1	NC_007130.7	7895239	7923580	1.26268	6.29957e-08	si:dkey-266f7.1
pxna	NW_018394563.1	16752	34294	1.26268	8.54761e-29	paxillin a
si:dkey-16l2.17	NW_018394535.1	177919	184264	1.2598	4.41809e-06	No description
LOC100006557	NC_007133.7	6810945	6854588	1.2598	1.8164e-07	No description
LOC103911530	NW_003336980.1	6498	10108	1.25606	0	No description
cbx7a	NC_007114.7	24986145	24994617	1.25469	0	chromobox homolog 7a
six2a	NW_018394868.1	106823	109678	1.25244	0.000768798	SIX homeobox 2a
LOC100331349	NC_007121.7	45388832	45416163	1.25092	0	No description
LOC101885070	NC_007132.7	23697235	23701742	1.2496	1.44895e-13	neural cell adhesion molecule 1a
si:ch211-63o20.10	NC_007131.7	34646849	34650756	1.24816	4.25995e-06	No description
kdm5ba	NC_007122.7	24819219	24851464	1.24697	2.9372e-24	lysine (K)-specific demethylase 5Ba
si:dkey-85p17.3	NW_018394817.1	122315	198050	1.24674	9.61237e-25	No description
tceb2	NW_018394534.1	143032	152575	1.24592	0.000437714	transcription elongation factor B (SIII)%2C polypeptide 2
LOC100331077	NC_007113.7	1173803	1188749	1.24592	0.00336616	No description
LOC110439936	NC_007112.7	58302300	58304161	1.24532	2.25024e-08	No description
ccl39.3	NW_018395191.1	101652	102213	1.24512	0.00513446	chemokine (C-C motif) ligand 39%2C duplicate 3
LOC110438605	NW_018394537.1	59774	60370	1.24368	0.00479149	No description
cep126	NW_018395040.1	125151	159499	1.24144	7.09211e-10	No description
LOC101883443	NC_007132.7	1052117	1054582	1.24144	1.81568e-08	No description
auts2a	NW_018395289.1	208310	536423	1.2414	1.54522e-32	No description
si:dkey-103j14.5	NC_007124.7	23231578	23270477	1.24001	0	No description
zgc:154164	NC_007118.7	6457759	6458222	1.23716	3.01361e-06	zgc:154164
si:ch211-160j14.2	NC_007132.7	32052082	32061000	1.2367	2.31534e-06	No description
b4galnt1b	NC_007117.7	39222614	39252866	1.23568	1.57377e-05	No description
zgc:153920	NC_007123.7	30529446	30540699	1.23432	3.55027e-06	zgc:153920
lpin1	NW_018394996.1	75724	93979	1.23224	1.52255e-09	lipin 1
fam21c	NC_007124.7	18073208	18122343	1.23214	5.86045e-06	No description
si:dkey-156n14.3	NC_007117.7	22025504	22043196	1.23073	1.32299e-11	No description
idh3b	NC_007132.7	15733872	15749716	1.2298	3.56253e-14	isocitrate dehydrogenase 3 (NAD+) beta
astn2	NC_007116.7	70539703	70625757	1.22836	3.09743e-08	No description
prf1.5	NC_007119.7	29701260	29707317	1.22692	1.3897e-12	perforin 1.5
josd2	NC_007127.7	13685638	13706887	1.22511	0.00151403	Josephin domain containing 2
cnot1	NW_018395195.1	140516	184955	1.2251	0	CCR4-NOT transcription complex%2C subunit 1
LOC101883001	NW_018394545.1	179804	182590	1.22468	8.44525e-14	No description
LOC110439388	NC_007115.7	42191845	42194022	1.22468	0.000659095	No description
sec11a	NC_007129.7	26788091	26797699	1.22244	1.1535e-07	SEC11 homolog A%2C signal peptidase complex subunit
si:dkey-26i13.4	NC_007112.7	11641314	11643990	1.22244	1.45052e-10	No description
snai3	NC_007118.7	55112983	55120300	1.22155	3.87671e-12	snail family zinc finger 3
ltb4r	NC_007118.7	5018159	5039912	1.22029	9.67439e-15	leukotriene B4 receptor
ngb	NC_007128.7	44961947	44968219	1.21956	5.07093e-24	neuroglobin
LOC110439122	NW_018395153.1	224751	231803	1.2108	1.39704e-07	No description
rnasel4	NC_007133.7	6254194	6258740	1.20856	2.07586e-07	No description
rgs4	NC_007117.7	35362239	35366944	1.20856	1.07214e-12	regulator of G protein signaling 4
npy8ar	NC_007121.7	42462659	42463780	1.20652	2.86386e-05	neuropeptide Y receptor Y8a
rhcgl1	NC_007117.7	36381738	36391687	1.20651	3.90315e-30	Rh family%2C C glycoprotein%2C like 1
aldoca	NC_007126.7	16079586	16098156	1.20569	8.8516e-08	aldolase C%2C fructose-bisphosphate%2C a
pigp	NC_007121.7	110426	116036	1.20341	2.65158e-40	phosphatidylinositol glycan anchor biosynthesis%2C class P
LOC100536782	NC_007116.7	61738268	61753027	1.20284	3.42489e-06	No description
larp4ab	NW_018394662.1	208619	232886	1.20284	1.28735e-19	No description
chtf18	NW_018394461.1	298018	327179	1.20071	7.42113e-16	CTF18%2C chromosome transmission fidelity factor 18 homolog (S. cerevisiae)
ppie	NC_007128.7	25296863	25303246	1.20056	1.51806e-05	peptidylprolyl isomerase E (cyclophilin E)
gpr85	NW_018394547.1	108306	112391	1.19324	9.60378e-07	G protein-coupled receptor 85
si:ch211-1e14.1	NW_018395335.1	96743	186348	1.1918	0.00223632	No description
mhc1lba	NC_007119.7	44461050	44465862	1.1918	2.5306e-08	No description
LOC110438871	NW_018394795.1	300033	304915	1.19157	0	No description
irs2a	NC_007112.7	29211394	29229473	1.19097	0	insulin receptor substrate 2a
tmem55a	NW_018395052.1	362976	390844	1.18956	1.33117e-08	transmembrane protein 55A
zgc:66440	NW_018395154.1	281548	290060	1.18956	3.37312e-17	zgc:66440
fam169ab	NC_007132.7	15870656	15901193	1.18956	0	No description
zgc:64065	NW_018395249.1	336470	342537	1.18956	6.22852e-07	zgc:64065
si:ch211-194p6.10	NW_018394697.1	110996	113978	1.18956	2.78704e-11	No description
si:dkey-151j17.4	NC_007129.7	50650152	50672463	1.18892	0.000376188	No description
hspa4b	NW_018395314.1	168591	188762	1.18859	2.06853e-33	heat shock protein 4b
LOC110439949	NC_007112.7	40736844	40738296	1.18732	2.03733e-08	No description
nbr1b	NW_018395227.1	277458	297581	1.18607	1.39558e-07	No description
zgc:55413	NC_007126.7	35102458	35112949	1.18528	0.00714449	zgc:55413
zgc:152945	NC_007127.7	2396054	2414073	1.17745	2.51186e-29	No description
med7	NC_007125.7	34064319	34065934	1.17624	2.01242e-15	mediator complex subunit 7
vps26a	NW_018395309.1	230130	239457	1.17467	9.25867e-05	vacuolar protein sorting 26 homolog A (S. pombe)
lat	NC_007114.7	15425784	15451112	1.1728	6.5508e-11	linker for activation of T cells
dbpb	NC_007127.7	13601593	13614633	1.1728	0.00328622	D site albumin promoter binding protein b
irf1b	NC_007132.7	45626893	45633022	1.17218	0	interferon regulatory factor 1b
LOC110438483	NW_008805459.1	19654	20413	1.17056	1.1033e-08	No description
si:ch211-285c6.2	NC_007118.7	3439972	3454617	1.17056	1.32567e-20	No description
plekhb2	NC_007133.7	16432934	16443153	1.17049	5.93169e-12	pleckstrin homology domain containing%2C family B (evectins) member 2
si:dkey-102c8.3	NC_007133.7	10090747	10094272	1.16849	0	si:dkey-102c8.3
lrrc16b	NC_007113.7	38742338	38890677	1.16608	1.12395e-14	leucine rich repeat containing 16B
si:ch211-227p7.5	NC_007115.7	56658475	56672687	1.16452	1.71627e-06	No description
clcf1	NC_007125.7	22022234	22038458	1.1626	0.000833216	No description
LOC110439839	NC_007116.7	1886194	1926640	1.15953	2.69021e-29	zgc:101699
scn1ba	NW_018394971.1	138160	161807	1.15843	0.000661206	sodium channel%2C voltage-gated%2C type I%2C beta a
osbpl2b	NC_007134.7	9508531	9551967	1.15804	2.80907e-20	oxysterol binding protein-like 2b
LOC110438469	NW_003337111.1	5072	9262	1.15668	3.03663e-07	No description
LOC108181470	NC_007134.7	8586408	8588424	1.15604	0.00472472	No description
hhla2a.2	NC_007121.7	35446908	35452080	1.15524	0.000346896	HERV-H LTR-associating 2a%2C tandem duplicate 2
pde6h	NC_007117.7	356155	356961	1.15502	1.17743e-33	phosphodiesterase 6H%2C cGMP-specific%2C cone%2C gamma
mrps31	NC_007116.7	24138778	24154000	1.15484	0	mitochondrial ribosomal protein S31
zgc:113229	NC_007125.7	21934331	21942393	1.15389	4.64392e-07	zgc:113229
nebl	NC_007113.7	21077367	21082588	1.15342	1.24504e-07	nebulette
si:dkey-34e4.1	NW_018394588.1	243583	310667	1.1532	9.76492e-05	No description
ugt5a4	NC_007136.7	29381816	29383462	1.1524	1.987e-20	UDP glucuronosyltransferase 5 family%2C polypeptide A4
lhb	NC_007124.7	2523066	2526033	1.14868	5.14075e-06	luteinizing hormone%2C beta polypeptide
LOC101882032	NW_003337232.1	16463	19609	1.14868	8.08455e-05	No description
siae	NC_007129.7	36582815	36598693	1.14584	0.000210718	sialic acid acetylesterase
slc35f2	NC_007132.7	22115806	22122251	1.14401	1.44351e-21	solute carrier family 35%2C member F2
havcr2	NC_007132.7	29112344	29117678	1.14216	0.000628471	No description
LOC101885658	NC_007115.7	6163	12484	1.14136	0.00791159	No description
prnpa	NC_007119.7	43053519	43056975	1.13936	1.62345e-24	prion protein a
dpf1	NC_007126.7	14256185	14375571	1.13768	0.000484776	D4%2C zinc and double PHD fingers family 1
si:dkey-29h14.10	NC_007127.7	25285701	25294678	1.13704	0.00272529	No description
si:ch211-226o13.2	NC_007115.7	43679421	43689527	1.13704	2.58661e-08	No description
si:dkey-93n13.3	NC_007114.7	15525720	15611583	1.13579	2.99384e-21	No description
sox19a	NC_007116.7	24199180	24201444	1.13576	1.15515e-30	SRY (sex determining region Y)-box 19a
LOC110438236	NC_007132.7	160039	164905	1.13465	0	No description
LOC108180802	NC_007132.7	2074357	2080476	1.13376	0	No description
LOC100333206	NC_007121.7	44242661	44262916	1.13237	0	No description
zgc:77650	NW_018395003.1	202490	211480	1.12685	2.95115e-16	zgc:77650
arhgap12b	NW_018394846.1	75425	182061	1.12556	1.9482e-11	Rho GTPase activating protein 12b
LOC103910662	NC_007115.7	43871170	44240862	1.12301	0	No description
sprn2	NC_007121.7	20635965	20639084	1.12236	0.000285305	shadow of prion protein 2
LOC110439915	NC_007118.7	3420412	3425054	1.11923	5.6779e-41	No description
si:dkey-56d12.4	NC_007114.7	15442152	15444505	1.11868	6.21741e-12	linker for activation of T cells
mhc1lja	NC_007136.7	10913748	10918316	1.11644	6.37363e-13	major histocompatibility complex class I LJA
sulf2a	NC_007122.7	24907469	24993225	1.11598	5.2426e-05	sulfatase 2a
LOC103910009	NW_008805553.1	6150	8988	1.1158	0.000834841	No description
si:ch211-39f2.3	NC_007123.7	38878830	38974878	1.11415	0	No description
zgc:158773	NC_007122.7	30628793	30630628	1.11222	0.00117612	zgc:158773
cdc25d	NC_007112.7	54720906	54735500	1.11074	0.0014591	cell division cycle 25 homolog d
gpr78b	NC_007118.7	59738769	59743575	1.11072	0.00115441	No description
LOC101887126	NW_001884473.4	47799	54579	1.10844	1.9282e-05	No description
LOC101886648	NC_007116.7	8256594	8270028	1.10708	8.03736e-21	No description
alx3	NW_018394725.1	324896	334430	1.1062	0.00373643	No description
dlg1	NW_018394648.1	144549	318064	1.10607	0.00288491	discs%2C large homolog 1 (Drosophila)
echdc1	NC_007127.7	5239018	5250499	1.10377	1.96074e-13	enoyl CoA hydratase domain containing 1
pimr70	NW_018395249.1	424034	428906	1.10192	0.00180011	No description
LOC101884357	NW_018395143.1	175424	236152	1.09397	5.38854e-39	No description
nupr1	NC_007114.7	15505273	15506158	1.09287	2.18508e-39	nuclear protein 1
si:dkey-37f13.4	NC_007118.7	50880217	50883534	1.09	6.08748e-20	No description
slc44a2	NW_018394626.1	107863	161220	1.08851	0	No description
trnD	NC_002333.2	8049	8117	1.08694	1.51804e-26	No description
fzd9a	NW_018394613.1	81481	84137	1.08356	2.439e-13	No description
si:ch211-213i16.4	NC_007131.7	45961943	45983826	1.08356	2.10739e-14	No description
glt8d2	NC_007115.7	9843928	9852280	1.08263	2.79865e-05	glycosyltransferase 8 domain containing 2
si:ch211-114l13.9	NC_007112.7	57997133	58003391	1.08232	6.56667e-05	si:ch211-114l13.9
zbtb44	NC_007116.7	30130537	30151287	1.08189	7.78312e-17	zinc finger and BTB domain containing 44
LOC103910008	NW_008805551.1	4963	15689	1.08068	0.00150313	No description
gfra1b	NC_007123.7	29763656	29818209	1.08056	1.3873e-06	gdnf family receptor alpha 1b
si:ch211-157j23.5	NC_007135.7	5826170	5838327	1.07784	1.12827e-06	No description
glrba	NC_007112.7	21423005	21483908	1.07784	0.00349276	glycine receptor%2C beta a
timp2b	NC_007114.7	57632965	57666518	1.07437	2.65632e-10	TIMP metallopeptidase inhibitor 2b
ccdc169	NC_007121.7	34872162	34889110	1.07332	1.78453e-07	No description
pa2g4b	NW_018395152.1	196042	205650	1.07228	0	proliferation-associated 2G4%2C b
LOC103910098	NC_007113.7	37947306	37949673	1.07133	7.49293e-24	No description
eomesb	NC_007127.7	55168245	55182394	1.07128	0.00152603	frizzled class receptor 6
ogmb	NC_007126.7	30917064	30924088	1.07049	0	No description
LOC108179508	NW_018394954.1	57016	103151	1.06948	1.62369e-12	No description
usf1l	NW_018394581.1	155327	167105	1.06659	5.73745e-38	upstream transcription factor 1%2C like
mlf2	NC_007127.7	31827502	31836739	1.06468	4.57234e-30	myeloid leukemia factor 2
LOC100537432	NW_003337117.1	31612	42597	1.06456	9.81585e-23	No description
aqp10a	NW_018394961.1	52637	59827	1.06168	1.55947e-12	aquaporin 10a
fam177b	NC_007131.7	51659683	51671450	1.06047	1.12932e-08	No description
prps1b	NC_007125.7	12076802	12106627	1.0581	1.25011e-06	phosphoribosyl pyrophosphate synthetase 1B
trnV	NC_002333.2	1972	2042	1.0552	8.53411e-06	No description
ube2j2	NC_007134.7	36870354	36884262	1.05409	4.4667e-15	ubiquitin-conjugating enzyme E2%2C J2 (UBC6 homolog%2C yeast)
emc1	NW_018395144.1	320214	336344	1.05375	1.89406e-14	No description
zc3h18	NC_007129.7	17079186	17147607	1.05283	4.04721e-16	zinc finger CCCH-type containing 18
apoa1a	NC_007116.7	37978512	37981518	1.05271	0	apolipoprotein A-Ia
zgc:113265	NC_007114.7	60044422	60056506	1.05269	2.50206e-16	No description
klf5a	NW_018394496.1	203998	218602	1.0525	2.01862e-12	No description
kel	NC_007127.7	17262087	17300367	1.04864	0.000262409	No description
plek2	NC_007124.7	33123484	33134611	1.04851	2.95068e-06	pleckstrin 2
klhl13	NC_007116.7	37343602	37440460	1.04663	5.3967e-21	kelch-like family member 13
hmox2a	NW_018395113.1	128247	135603	1.04561	2.50648e-22	heme oxygenase 2a
sfmbt1	NC_007122.7	18287064	18328738	1.04556	1.13342e-05	No description
LOC101883659	NC_007127.7	45002526	45004833	1.04556	2.4581e-10	No description
LOC103908980	NC_007127.7	45002826	45004832	1.04556	2.4581e-10	No description
ppp1r8b	NW_018394950.1	161210	178348	1.04501	0	protein phosphatase 1%2C regulatory subunit 8b
klhl2	NC_007112.7	20931221	20970291	1.04332	1.16983e-06	No description
zdhhc23b	NW_018395170.1	138625	147724	1.04268	4.26401e-05	zinc finger%2C DHHC-type containing 23b
pla2g6	NC_007133.7	29087372	29126878	1.04105	1.65777e-14	phospholipase A2%2C group VI (cytosolic%2C calcium-independent)
ccdc88b	NC_007125.7	45702438	45772506	1.04068	7.47856e-27	No description
si:dkey-40c23.1	NC_007122.7	1575415	1582240	1.03959	3.63748e-06	No description
si:dkey-7n6.2	NW_018395174.1	188029	198488	1.03904	0.000161649	si:dkey-7n6.2
ivd	NC_007128.7	31346560	31360914	1.03788	4.72447e-21	isovaleryl-CoA dehydrogenase
LOC795173	NC_007126.7	42080144	42086286	1.0376	0.00107675	No description
lepr	NW_018395257.1	68470	121207	1.03636	7.10873e-05	leptin receptor
si:ch211-216l23.2	NW_018395019.1	10012	31059	1.03593	2.08944e-09	si:ch211-216l23.2
pole3	NW_018395240.1	150040	152632	1.03576	5.94276e-27	polymerase (DNA directed)%2C epsilon 3 (p17 subunit)
si:dkey-23a13.7	NC_007118.7	5909075	5909790	1.03532	0.00202604	No description
si:ch211-114c12.2	NC_007116.7	24128908	24135563	1.03522	0	si:ch211-114c12.2
adra2c	NW_018395222.1	145644	146942	1.03168	2.91718e-06	adrenoceptor alpha 2C
LOC100150177	NC_007112.7	56885965	56899734	1.03168	8.13995e-32	No description
LOC100535170	NC_007132.7	1073978	1074916	1.03168	4.7462e-06	No description
LOC101884145	NW_003336345.1	14278	18606	1.03168	2.34567e-05	No description
kalrnb	NW_018395249.1	454865	621030	1.03168	5.83986e-05	kalirin RhoGEF kinase b
cpne5a	NW_018394724.1	176087	333333	1.03112	1.59485e-05	copine Va
tmem120b	NC_007121.7	41939949	41959934	1.03104	0.00339473	transmembrane protein 120B
p2ry11	NC_007114.7	54567878	54577985	1.03071	7.11383e-05	peter pan homolog (Drosophila)
LOC110440103	NC_007122.7	30696142	30704321	1.0288	8.74827e-05	No description
si:dkey-91f15.8	NC_007117.7	21018904	21027311	1.0288	0.00213185	No description
zgc:66447	NC_007125.7	12020936	12051671	1.028	1.15455e-07	zgc:66447
LOC100150882	NC_007133.7	5478241	5479437	1.02696	4.89382e-17	No description
LOC110438424	NW_003335359.2	83576	104081	1.02656	7.04526e-05	No description
fam3a	NC_007134.7	25135922	25150288	1.02656	2.60294e-27	family with sequence similarity 3%2C member A
stard8	NW_018394592.1	261149	338843	1.02639	6.38244e-06	StAR-related lipid transfer (START) domain containing 8
gpr12	NW_018395171.1	255430	260705	1.02558	0.00310396	No description
lpp	NC_007117.7	28294199	28686415	1.02526	1.99496e-06	LIM domain containing preferred translocation partner in lipoma
arl2bp	NW_018395020.1	167459	171697	1.02432	1.20855e-07	ADP-ribosylation factor-like 2 binding protein
cfap73	NC_007116.7	23190604	23195396	1.02368	5.23081e-05	No description
csnk1g2b	NW_018394719.1	6677	72982	1.02148	5.13696e-12	casein kinase 1%2C gamma 2b
lonrf1	NW_018394918.1	231228	258078	1.01821	4.8626e-11	No description
slc5a7a	NW_018395220.1	277547	297689	1.01726	3.06538e-09	No description
gpsm2	NW_018394513.1	353404	373175	1.01634	8.65334e-11	G protein signaling modulator 2
dlg4	NC_007116.7	68528544	68755158	1.01626	5.84811e-21	No description
pimr185	NC_007119.7	47816645	47819525	1.01268	0.00864676	No description
setd1a	NW_018394535.1	202574	232842	1.01241	2.81522e-14	No description
myhc4	NC_007116.7	32221695	32233866	1.01227	0	myosin heavy chain 4
sostdc1b	NW_018395052.1	33310	34541	1.01044	8.09631e-08	sclerostin domain containing 1b
olig4	NW_018395310.1	195368	196431	1.0098	0.000462437	oligodendrocyte transcription factor 4
LOC100005446	NC_007116.7	5678207	5696879	1.00976	7.75638e-06	No description
LOC103909511	NC_007133.7	2810834	2816480	1.00951	9.87559e-15	No description
si:ch211-153b23.4	NC_007125.7	11450493	11456648	1.00777	5.79027e-16	si:ch211-153b23.4
il11	NC_007130.7	10428133	10432180	1.00756	0.00661205	No description
ms4a17a.4	NC_007115.7	76752626	76762433	1.00718	0.00263368	membrane-spanning 4-domains%2C subfamily A%2C member 17A.4
nutf2	NW_018395341.1	278236	300264	1.00645	4.26e-43	enhancer of mRNA decapping 4
chrne	NC_007116.7	38440099	38451115	1.00556	1.55746e-21	cholinergic receptor%2C nicotinic%2C epsilon
cabp2b	NC_007125.7	46237853	46301150	1.0052	1.13993e-10	No description
grhl3	NC_007128.7	26965309	26977181	1.00514	2.43175e-18	No description
etv5b	NC_007117.7	14032019	14040181	1.00046	0	ets variant 5b
LOC110438235	NC_007132.7	157538	159262	0.998975	1.62388e-40	No description
trnF	NC_002333.2	951	1019	0.997359	0.000308278	No description
irg1l	NC_007125.7	11427052	11430555	0.997231	7.97534e-17	immunoresponsive gene 1%2C like
pla2g4f.1	NW_018394985.1	129823	149992	0.996436	3.71561e-08	No description
poc1b	NC_007136.7	18366968	18436105	0.995922	0.00192038	POC1 centriolar protein B
si:busm1-48c11.3	NC_007119.7	36283684	36287009	0.993681	4.05985e-05	si:busm1-48c11.3
flvcr2b	NC_007131.7	46311063	46349064	0.993681	3.02237e-08	No description
cyp2k31	NC_007114.7	8261132	8272582	0.993681	0.000921876	tripartite motif containing 35-9
zmp:0000001138	NC_007124.7	47804774	47810107	0.993681	7.92636e-05	zmp:0000001138
jac10	NC_007118.7	8379840	8381432	0.991858	5.53431e-24	jacalin 10
si:cabz01069013.3	NC_007115.7	74002176	74009156	0.990875	6.35217e-17	si:cabz01069013.3
LOC556106	NW_018395262.1	168540	181410	0.9908	3.90211e-06	No description
fam214a	NC_007129.7	38774544	38854639	0.989397	1.17164e-10	family with sequence similarity 214%2C member A
fgf10b	NC_007116.7	8769861	8817458	0.989363	0.000777855	fibroblast growth factor 10b
si:ch211-120g10.1	NC_007114.7	60126527	60142549	0.989087	0	No description
LOC100537023	NC_007135.7	32858444	33021250	0.98856	0.00125564	No description
si:dkey-73n10.1	NW_018395020.1	213453	223809	0.988178	9.69537e-15	No description
cyp19a1b	NC_007136.7	4890767	4904789	0.98796	4.69666e-06	cytochrome P450%2C family 19%2C subfamily A%2C polypeptide 1b
guca1g	NW_018395192.1	160876	163988	0.98632	8.02798e-09	guanylate cyclase activator 1g
si:ch211-133n4.9	NC_007130.7	3300795	3304038	0.98572	1.94316e-06	No description
cdh2	NC_007131.7	17740104	17819238	0.98521	0	cadherin 2%2C type 1%2C N-cadherin (neuronal)
irf1a	NC_007124.7	311366	318836	0.983847	8.64653e-10	interferon regulatory factor 1a
gnpda1	NW_018395314.1	189829	194287	0.983538	1.95602e-12	glucosamine-6-phosphate deaminase 1
ankrd29	NC_007133.7	16418695	16431136	0.983438	0.00194053	No description
odc1	NC_007128.7	51743921	51757548	0.983335	0	ornithine decarboxylase 1
zgc:171435	NC_007133.7	2430951	2445329	0.979982	0	No description
il17rel	NC_007136.7	29472191	29500124	0.979162	1.34213e-07	No description
neurl2	NC_007123.7	18524992	18527221	0.977042	3.15578e-34	neuralized E3 ubiquitin protein ligase 2
zgc:193807	NC_007122.7	2633791	2649496	0.976921	0.00129786	zgc:193807
kcnq3	NW_018394511.1	164972	249001	0.976921	4.36017e-05	No description
LOC101884052	NC_007133.7	8381955	8392772	0.975518	0.00873931	No description
plrg1	NW_018394484.1	258751	274480	0.974681	4.18375e-07	pleiotropic regulator 1
tns2b	NC_007117.7	39013905	39051264	0.974418	6.03384e-07	No description
ccl27a	NC_007119.7	1170015	1183948	0.973296	1.2706e-07	chemokine (C-C motif) ligand 27a
zgc:193725	NC_007128.7	43021662	43022468	0.973237	8.51796e-23	zgc:193725
LOC108181606	NC_007136.7	9441019	9488182	0.972441	0.000164509	No description
ssuh2.4	NW_018395121.1	305073	322002	0.9718	0.00423084	ssu-2 homolog%2C tandem duplicate 4
LOC100534815	NC_007114.7	31257212	31260619	0.970805	1.94209e-15	No description
mxe	NC_007120.7	32824572	32839888	0.96956	2.95055e-17	myxovirus (influenza virus) resistance E
tmem82	NW_018395151.1	116648	119699	0.96956	3.31049e-14	transmembrane protein 82
si:ch211-105j21.9	NC_007117.7	49060734	49063102	0.969317	2.22036e-12	synaptonemal complex protein 1
si:ch211-59d13.2	NC_007117.7	55448918	55687406	0.96896	5.62464e-07	No description
trim35-13	NW_018395229.1	197647	211319	0.968156	1.48386e-13	No description
si:ch73-45o6.2	NC_007125.7	8818032	8890803	0.964453	2.42044e-34	No description
rab11a	NW_018395020.1	389948	395981	0.964008	1.57258e-40	RAB11a%2C member RAS oncogene family
irak3	NC_007115.7	12781784	12791021	0.962855	0.00137099	No description
LOC108183341	NC_007115.7	66610412	66835261	0.959923	0	No description
LOC100005948	NC_007123.7	46066193	46090753	0.959432	5.1297e-17	No description
LOC100330746	NC_007131.7	29471806	29474918	0.959358	0.00824489	secretogranin V-like
gss	NC_007134.7	14743087	14769462	0.959211	1.41599e-05	glutathione synthetase
wu:fk95d07	NC_007121.7	15082698	15086179	0.958562	0.000871313	No description
zgc:66388	NW_003336837.1	34	404	0.956518	0.00604249	zgc:66388
si:dkey-23a13.17	NC_007118.7	5963985	5965641	0.955681	0.0083133	No description
smx5	NW_018395378.1	164756	167540	0.955681	0.000460469	smx5
smu1b	NC_007112.7	45015989	45042316	0.955489	0.0099232	No description
rhcga	NC_007118.7	14291349	14302716	0.954488	0	Rh family%2C C glycoprotein a
LOC101884074	NC_007132.7	1799072	1856358	0.954383	0.00396642	ST8 alpha-N-acetyl-neuraminide alpha-2%2C8-sialyltransferase 3
im:7142016	NW_003336703.1	3870	23524	0.95344	2.44466e-13	No description
LOC560863	NC_007136.7	7592491	7604160	0.951862	3.33128e-09	No description
si:ch211-184m13.4	NC_007120.7	31134337	31136224	0.950559	0.00917681	si:ch211-184m13.4
LOC110439622	NC_007115.7	68183821	68203194	0.950559	5.78276e-05	No description
ccdc186	NC_007123.7	30367359	30419954	0.94969	7.00044e-11	No description
pitrm1	NW_018394514.1	156920	186293	0.949599	1.74756e-24	pitrilysin metallopeptidase 1
LOC101885235	NC_007112.7	46937220	46958827	0.949261	8.67722e-06	No description
si:ch211-175m2.5	NC_007125.7	21232584	21238047	0.946371	4.52203e-07	si:ch211-175m2.5
cxcl8a	NC_007112.7	14253145	14254126	0.946301	0.000542474	No description
si:dkey-10p5.10	NC_007117.7	18520864	18523946	0.94447	0.000525193	No description
LOC110439522	NC_007115.7	54639206	54648475	0.943666	0.00491008	No description
LOC103909430	NC_007132.7	13056337	13061892	0.943666	6.2742e-10	No description
rnasel3	NC_007125.7	38654305	38656046	0.94348	2.63266e-09	ribonuclease like 3
arhgef25b	NC_007117.7	39255234	39275941	0.942657	1.29311e-05	No description
LOC101884619	NC_007119.7	470032	470851	0.939562	0.000235043	No description
si:dkeyp-85e10.2	NC_007130.7	7864175	7886654	0.939562	3.72315e-08	si:dkeyp-85e10.2
tbkbp1	NC_007123.7	28574890	28678322	0.939554	3.99136e-11	No description
LOC110438360	NC_007135.7	35774521	35781833	0.937321	1.1407e-06	dystrobrevin%2C alpha
ropn1l	NW_018395172.1	205635	214797	0.937321	7.12467e-06	rhophilin associated tail protein 1-like
zgc:92606	NW_018395324.1	223091	231568	0.937002	9.923e-42	zgc:92606
LOC100537842	NC_007136.7	16957481	16960961	0.936706	1.00147e-07	No description
gdf2	NC_007123.7	2648043	2651276	0.93668	0.00531664	No description
si:ch211-141e20.2	NC_007120.7	19618759	19762811	0.936002	0	No description
si:ch73-380l3.2	NC_007126.7	38014893	38021948	0.935626	8.24123e-22	No description
zgc:162945	NW_018394696.1	243436	245859	0.93384	2.88554e-05	zgc:162945
noxo1a	NC_007114.7	62161184	62168290	0.931366	3.79813e-08	NADPH oxidase organizer 1a
fbxl14a	NC_007136.7	21064019	21066136	0.930999	1.38248e-10	F-box and leucine-rich repeat protein 14a
cd2bp2	NW_018395227.1	192996	202710	0.930817	5.38546e-15	CD2 (cytoplasmic tail) binding protein 2
LOC100334269	NW_003336521.1	5463	14419	0.927282	0.00011289	No description
hsf4	NC_007129.7	22739732	22753781	0.923965	0.00116149	heat shock transcription factor 4
LOC100537963	NC_007121.7	44210857	44238971	0.923238	0	No description
LOC101884857	NC_007114.7	10745466	10779823	0.922977	3.24552e-23	zgc:112965
copz2	NC_007114.7	24094549	24111411	0.922801	5.96647e-06	coatomer protein complex%2C subunit zeta 2
wdr63	NC_007134.7	45954799	45992445	0.922426	0.000991778	No description
cfh	NC_007133.7	23641995	23668335	0.922124	0	complement factor H
wasf3b	NW_018395171.1	211562	249898	0.921929	2.92646e-17	WAS protein family%2C member 3b
gpr137bb	NC_007122.7	44529524	44543038	0.918803	4.73854e-11	No description
cyp4t8	NW_018394950.1	237325	280350	0.915027	0	aryl hydrocarbon receptor nuclear translocator
LOC100333913	NW_003336294.1	19211	41339	0.914401	7.69007e-07	No description
crybb1l3	NC_007126.7	28096152	28104403	0.914217	6.56755e-07	crystallin%2C beta B1%2C like 3
emilin2a	NC_007113.7	30985624	31020900	0.913292	0	No description
zranb1b	NW_018394977.1	215472	245111	0.9126	0.00159614	zinc finger%2C RAN-binding domain containing 1b
wnt4b	NC_007127.7	31802203	31813018	0.912558	1.13854e-08	wingless-type MMTV integration site family%2C member 4b
spata2l	NC_007129.7	14684107	14688438	0.911296	1.63902e-22	No description
fam20cb	NC_007123.7	18234595	18344083	0.911054	4.92024e-16	No description
zgc:153292	NW_018394534.1	154009	160067	0.910318	0.000499377	zgc:153292
whsc1	NC_007124.7	12993851	13030841	0.910274	0.000135878	Wolf-Hirschhorn syndrome candidate 1
si:dkey-222h21.5	NC_007112.7	58304301	58309702	0.908809	3.09528e-18	No description
aspm	NC_007133.7	23546912	23582608	0.90841	0	abnormal spindle microtubule assembly
snx16	NC_007135.7	42115501	42121814	0.905741	1.77738e-34	sorting nexin 16
lenep	NC_007127.7	22779225	22781446	0.905238	1.26161e-07	lens epithelial protein
si:ch211-203k16.3	NW_018395344.1	124400	158832	0.903801	0.00837972	No description
aars	NW_018395020.1	8410	39932	0.902589	1.57171e-26	alanyl-tRNA synthetase
setd6	NW_018395195.1	187279	195088	0.90152	0.000105062	SET domain containing 6
armt1	NC_007131.7	26387210	26391956	0.90092	1.56941e-11	acidic residue methyltransferase 1
crcp	NC_007132.7	31244278	31252167	0.900264	3.89456e-06	calcitonin gene-related peptide-receptor component protein
LOC110438134	NC_007130.7	7954679	7957848	0.899321	1.16562e-05	No description
tmem240a	NC_007134.7	24570715	24582659	0.896439	5.89432e-05	No description
hnrnpa0l	NW_018394925.1	114835	116265	0.895716	1.32365e-35	heterogeneous nuclear ribonucleoprotein A0%2C like
si:dkey-23n7.10	NC_007118.7	38787535	38792565	0.893345	1.4e-45	No description
apobb.2	NC_007131.7	53439588	53470252	0.892324	0	No description
zgc:112271	NC_007118.7	59554785	59563755	0.891302	1.70995e-31	zgc:112271
cdkn2d	NC_007117.7	120093	121516	0.889974	0.000155699	adaptor-related protein complex 1%2C mu 2 subunit
cry5	NC_007121.7	39268523	39283878	0.889022	2.26695e-12	cryptochrome circadian clock 5
zgc:65997	NW_018395331.1	130698	133543	0.888946	9.38068e-10	zgc:65997
snap23.2	NC_007128.7	33433566	33441053	0.886031	9.35484e-15	synaptosomal-associated protein 23.2
LOC101885332	NW_003337266.1	7	5333	0.885442	5.67626e-06	No description
si:dkey-182g1.3	NC_007133.7	8715417	8725618	0.885442	7.87805e-12	No description
LOC101883821	NC_007120.7	19936036	19937930	0.885442	4.19819e-08	No description
tgm5l	NC_007117.7	2145685	2162481	0.885258	4.10825e-08	transglutaminase 5%2C like
ankrd22	NC_007123.7	17154778	17158622	0.884935	6.35082e-09	ankyrin repeat domain 22
si:ch211-282j17.13	NC_007118.7	3687277	3693317	0.884801	0	No description
fgf19	NC_007118.7	54641996	54645443	0.884349	4.32545e-06	fibroblast growth factor 19
LOC110440211	NC_007125.7	46325861	46333460	0.884201	0.000504981	No description
fzd8b	NW_018394514.1	76710	79215	0.883997	3.20418e-06	frizzled class receptor 8b
asphd1	NW_018394523.1	196769	209599	0.88256	0.000178274	No description
btr31	NC_007134.7	46183418	46190113	0.88091	8.05577e-07	No description
spsb4a	NW_018394508.1	119199	208794	0.880148	0.000124225	splA/ryanodine receptor domain and SOCS box containing 4a
il13ra2	NC_007116.7	37102062	37116246	0.880148	4.02114e-12	interleukin 13 receptor%2C alpha 2
dnase1l1l	NC_007119.7	25351983	25357259	0.878652	6.45948e-12	deoxyribonuclease I-like 1-like
mlpha	NW_018395250.1	57905	89188	0.877439	3.43526e-06	melanophilin a
tph2	NC_007129.7	16989764	17001056	0.877439	4.39098e-12	tryptophan hydroxylase 2 (tryptophan 5-monooxygenase)
shdb	NC_007133.7	21398498	21465833	0.87643	2.89274e-18	Src homology 2 domain containing transforming protein D%2C b
LOC100151468	NC_007113.7	51515606	51521125	0.868681	0.00021654	No description
lrriq1	NC_007129.7	16192020	16239959	0.86804	1.15798e-06	No description
gria1a	NW_018394918.1	241595	294100	0.867162	6.53393e-08	No description
kctd16a	NW_018395314.1	291846	292763	0.866441	1.21901e-06	potassium channel tetramerization domain containing 16a
tac3a	NW_018395155.1	85321	86657	0.866441	8.97946e-07	tachykinin 3a
prkcz	NC_007119.7	17548292	17772685	0.865949	1.32316e-31	protein kinase C%2C zeta
si:dkeyp-27e10.3	NC_007115.7	9787301	9811495	0.865751	5.45273e-36	No description
rfx4	NW_018395015.1	174317	212552	0.864997	0.00813243	regulatory factor X%2C 4
LOC103909545	NC_007133.7	8900820	8910338	0.86356	0.00158688	No description
tub	NW_018394692.1	116678	270855	0.862157	1.32596e-07	No description
LOC100329344	NC_007128.7	53343419	53348411	0.860625	3.47685e-26	No description
zgc:174904	NC_007130.7	5690933	5699682	0.859843	0	zgc:174904
si:ch73-170d6.2	NC_007115.7	73085859	73109458	0.859751	0	No description
si:ch211-137i24.10	NC_007116.7	24165141	24174956	0.8596	2.08985e-31	si:ch211-137i24.10
letm1	NC_007124.7	13033821	13102879	0.859404	0.00336264	leucine zipper-EF-hand containing transmembrane protein 1
si:rp71-80o10.4	NC_007134.7	43302853	43307239	0.858438	0.00523787	No description
psme4a	NC_007124.7	35689746	35744961	0.854648	0	No description
LOC101885457	NW_003336276.1	4058	107824	0.854194	0.000213518	No description
best2	NC_007112.7	52161947	52173816	0.854162	0.00154044	No description
LOC100331807	NC_007132.7	16144265	16165997	0.853827	0.00599739	No description
ighmbp2	NW_018395022.1	108467	124288	0.853358	2.35466e-37	immunoglobulin mu binding protein 2
LOC101886196	NC_007113.7	59075379	59083563	0.853163	2.2899e-18	No description
cd44b	NC_007136.7	37408517	37422945	0.851322	0.0059136	No description
scml4	NC_007131.7	32523533	32580559	0.850844	0	No description
mturn	NC_007130.7	1953540	1961024	0.850143	4.23314e-36	UPF0452 protein C7orf41 homolog
cacnb3b	NW_018395154.1	175504	202827	0.849681	1.09182e-13	No description
tctex1d1	NC_007113.7	14208158	14272080	0.848278	0.000171153	Tctex1 domain containing 1
chrna6	NC_007112.7	22484565	22512063	0.847441	0.00464832	cholinergic receptor%2C nicotinic%2C alpha 6
wu:fj58g06	NC_007121.7	20256371	20257176	0.847441	0.000655592	No description
ostf1	NW_018394563.1	44090	62704	0.847441	0	osteoclast stimulating factor 1
hmx1	NW_018394501.1	157517	158942	0.847441	4.21187e-06	H6 family homeobox 1
LOC570405	NC_007118.7	6415155	6425578	0.8468	0.00623983	zgc:165551
crh	NC_007113.7	42112032	42114224	0.8468	0.00561793	EFR3 homolog A (S. cerevisiae)
si:ch1073-159d7.13	NC_007118.7	6465081	6466141	0.845997	7.57419e-09	No description
slc27a1a	NC_007114.7	52545014	52603683	0.845885	1.11573e-13	solute carrier family 27 (fatty acid transporter)%2C member 1a
cryba1a	NC_007126.7	28086694	28094349	0.84456	0.000878463	crystallin%2C beta A1a
LOC103909707	NC_007134.7	36418130	36420157	0.84456	0.00649495	No description
si:ch211-254n4.3	NC_007119.7	27361686	27515359	0.842361	5.65274e-07	si:ch211-254n4.3
sla2	NC_007134.7	14808221	14825973	0.842319	0.000262924	Src-like-adaptor 2
tp53	NC_007116.7	24086227	24097807	0.841855	1.18132e-19	tumor protein p53
si:dkey-71p21.13	NC_007124.7	33317727	33321845	0.841778	1.98962e-07	No description
acin1a	NW_018394506.1	241799	270031	0.840152	3.71047e-17	No description
si:ch211-153j24.3	NC_007131.7	46559869	46564647	0.839958	1.52932e-17	No description
ms4a17a.5	NC_007115.7	76658975	76667232	0.839624	9.2003e-16	membrane-spanning 4-domains%2C subfamily A%2C member 17A.5
sez6l2	NC_007114.7	15232249	15267744	0.836836	6.11459e-13	No description
mycbp2	NC_007120.7	17045878	17286338	0.836704	7.0447e-21	MYC binding protein 2
si:ch73-359m17.5	NC_007130.7	48339355	48340773	0.835971	3.16384e-08	No description
si:ch211-253p18.2	NC_007131.7	20611891	20613630	0.833562	1.33233e-11	No description
LOC101884286	NC_007118.7	3357835	3363187	0.833562	1.34486e-08	No description
LOC103908666	NC_007114.7	52627961	52631939	0.832358	2.58809e-07	No description
sstr3	NC_007114.7	29569754	29603734	0.831807	0.00352206	No description
calb2a	NW_018395023.1	177730	198733	0.831776	2.1258e-07	calbindin 2a
slc12a3	NC_007129.7	17583479	17598755	0.83079	0	solute carrier family 12 (sodium/chloride transporter)%2C member 3
LOC101882744	NC_007115.7	67797390	67808993	0.830681	3.21535e-06	No description
chm	NW_018395095.1	181286	237497	0.830081	0.000357263	choroideremia (Rab escort protein 1)
si:rp71-68n21.12	NW_018394749.1	116489	127037	0.830081	1.12431e-07	No description
zgc:136472	NW_018394461.1	335065	349624	0.829234	3.99048e-29	zgc:136472
LOC108184006	NC_007115.7	67135717	67143082	0.82844	6.69413e-08	No description
fancc	NC_007119.7	30112423	30156117	0.82844	2.08224e-05	Fanconi anemia%2C complementation group C
ntn5	NC_007118.7	20432328	20453655	0.82844	0	No description
ccdc151	NC_007117.7	8250382	8264750	0.827799	0.000885546	coiled-coil domain containing 151
vsig10l	NC_007127.7	50182919	50203551	0.826996	9.32463e-06	No description
agrn	NW_018395150.1	7165	248346	0.826088	1.20436e-08	agrin
lnx2a	NW_018395171.1	316958	344056	0.826044	1.57411e-11	ligand of numb-protein X 2a
ftr14l	NW_018394876.1	158767	166813	0.825739	0.000300607	No description
asic4a	NC_007120.7	11034967	11228363	0.824729	1.34976e-06	acid-sensing (proton-gated) ion channel family member 4a
arl6ip1	NW_018394534.1	178243	189329	0.823195	7.70017e-13	ADP-ribosylation factor-like 6 interacting protein 1
LOC100008066	NW_003335278.1	22890	29964	0.82019	1.55615e-09	No description
znf536	NW_018395267.1	2526	91126	0.818954	1.18043e-06	No description
zgc:136870	NW_018394508.1	149111	151494	0.817639	0.000642597	splA/ryanodine receptor domain and SOCS box containing 4a
LOC110439123	NW_018395153.1	223817	225835	0.816802	0.00114712	No description
rgs7bpb	NC_007132.7	20933383	20939295	0.81676	0.000377791	regulator of G protein signaling 7 binding protein b
pnpla1	NC_007134.7	5129761	5140356	0.815504	8.82437e-17	No description
zgc:172341	NW_018394975.1	79482	95593	0.814614	0.00504655	zgc:172341
LOC108191473	NC_007121.7	19448549	19450302	0.814562	6.5548e-13	No description
rgn	NW_018395249.1	312288	321236	0.814562	1.54939e-11	regucalcin
chia.4	NC_007134.7	17926279	17933143	0.813921	8.19671e-05	chitinase%2C acidic.4
itln1	NC_007112.7	15216659	15223558	0.81392	0.00260094	intelectin 1
LOC103910300	NC_007114.7	41042810	41066439	0.81392	0.00431412	No description
ms4a17a.8	NC_007115.7	76637548	76655373	0.813889	1.51494e-18	membrane-spanning 4-domains%2C subfamily A%2C member 17A.8
per1b	NC_007118.7	50822465	50846291	0.812837	0	period circadian clock 1b
tapbp.2	NC_007130.7	7066494	7070661	0.812484	1.09172e-06	TAP binding protein (tapasin)%2C tandem duplicate 2
gig2p	NC_007116.7	57722263	57723929	0.812254	1.1362e-06	grass carp reovirus (GCRV)-induced gene 2p
ndufs7	NW_018394801.1	48667	58811	0.81168	0.00142071	NADH dehydrogenase (ubiquinone) Fe-S protein 7%2C (NADH-coenzyme Q reductase)
arhgap20b	NC_007116.7	22263894	22328942	0.810277	6.69029e-05	No description
avp	NC_007119.7	1148876	1157380	0.809458	7.79998e-09	arginine vasopressin
LOC101883917	NC_007127.7	45086403	45087506	0.80944	2.615e-11	No description
ctnnd2a	NW_018395364.1	24363	196671	0.80944	0.000295215	No description
tet1	NC_007124.7	18197226	18296302	0.80944	1.24846e-06	No description
spns1	NC_007114.7	15455319	15475134	0.80874	3.94463e-08	spinster homolog 1 (Drosophila)
yipf6	NW_018394592.1	208160	217679	0.808665	5.29102e-13	Yip1 domain family%2C member 6
si:dkey-16l2.16	NW_018394535.1	149870	156966	0.807205	6.11356e-14	No description
LOC559843	NC_007126.7	38299318	38329796	0.806805	6.7065e-10	No description
si:dkey-88i8.2	NW_018395268.1	125733	170435	0.806648	1.93486e-30	No description
zgc:153760	NC_007123.7	4308522	4317206	0.806149	0.00108507	zgc:153760
bhlhe41	NC_007129.7	16125925	16128588	0.804319	8.8296e-05	basic helix-loop-helix family%2C member e41
guca1c	NC_007126.7	2888419	2903626	0.799557	7.447e-42	guanylate cyclase activator 1C
ccser2a	NC_007128.7	26479957	26537934	0.799452	4.12989e-08	No description
snx18b	NW_018394769.1	159632	164801	0.799238	5.93977e-12	sorting nexin 18b
ank1b	NC_007132.7	21025534	21148068	0.798639	0.000504955	No description
LOC795545	NW_018395003.1	215935	217820	0.79794	0.00224918	uncharacterized LOC795545
cyp2k6	NC_007114.7	12816335	12826517	0.797359	2.04823e-35	cytochrome P450%2C family 2%2C subfamily K%2C polypeptide 6
brwd1	NW_018394932.1	135607	198605	0.797152	8.62895e-17	No description
clip1b	NC_007121.7	44391749	44414837	0.796751	5.01169e-09	No description
si:dkey-111e8.1	NW_018394596.1	144961	159895	0.795859	5.13518e-20	apolipoprotein A-Ia
slit3	NW_018395315.1	128941	148925	0.795561	1.43799e-05	slit homolog 3 (Drosophila)
LOC100149406	NC_007129.7	32801603	32805141	0.795561	0.00188021	odorant receptor
gprc5bb	NC_007112.7	54673766	54680675	0.795261	8.48943e-19	G protein-coupled receptor%2C class C%2C group 5%2C member Bb
LOC108184011	NC_007115.7	67428641	67760962	0.794982	1.34626e-21	No description
ugt2a4	NC_007116.7	69926766	69934558	0.79492	5.86157e-19	UDP glucuronosyltransferase 2 family%2C polypeptide A4
LOC103911387	NC_007118.7	31933138	31943817	0.794555	0.00837726	brain-derived neurotrophic factor
tp53bp2b	NC_007133.7	28803723	28849279	0.794511	2.13653e-08	tumor protein p53 binding protein%2C 2b
waplb	NC_007123.7	11650133	11763661	0.793343	1.58896e-07	No description
vasna	NC_007133.7	25814941	25845945	0.793321	5.70936e-09	vasorin a
c1ql4a	NW_018395155.1	362880	388018	0.793321	8.5019e-12	No description
LOC100538052	NW_003336961.1	472	8323	0.793321	6.81666e-07	No description
cib1	NC_007136.7	3224085	3230164	0.793089	0.00125946	No description
si:ch211-284e13.4	NC_007116.7	38067680	38094575	0.793053	6.62657e-10	No description
serpina7	NW_018395237.1	106287	108839	0.792734	1.98303e-24	serpin peptidase inhibitor%2C clade A (alpha-1 antiproteinase%2C antitrypsin)%2C member 7
LOC100536946	NC_007133.7	11097334	11098320	0.79268	0.006862	No description
tmem158	NC_007127.7	2878532	2880066	0.792294	9.27382e-12	No description
chrna2b	NC_007131.7	19793118	19825260	0.792123	2.61951e-09	No description
olfml3b	NC_007122.7	24671687	24681292	0.79062	3.17835e-10	olfactomedin-like 3b
ucp3	NC_007121.7	36650235	36656696	0.790479	0	uncoupling protein 3
ubxn6	NW_018395106.1	101454	115639	0.79044	1.3773e-07	UBX domain protein 6
luzp2	NW_018395041.1	16038	229018	0.79044	9.8646e-06	leucine zipper protein 2
pid1	NW_018395049.1	203909	255530	0.790018	9.66685e-14	phosphotyrosine interaction domain containing 1
camta1a	NC_007134.7	30061370	30698882	0.789037	3.49921e-06	No description
pdcd10a	NC_007129.7	5087622	5111449	0.787842	2.06607e-18	programmed cell death 10a
zgc:123107	NC_007115.7	76377227	76383262	0.7876	0.00120118	zgc:123107
spg20a	NC_007121.7	34889328	34907712	0.786816	2.96356e-16	spastic paraplegia 20a (Troyer syndrome)
si:dkey-21c19.3	NW_018395153.1	195574	206086	0.785491	2.15043e-05	No description
snx6	NC_007128.7	9963431	9995785	0.78497	5.91875e-26	sorting nexin 6
atp6v1ba	NC_007128.7	21372294	21418253	0.784842	1.22076e-06	ATPase%2C H+ transporting%2C lysosomal%2C V1 subunit B%2C member a
cbln8	NC_007118.7	73453497	73455918	0.784796	6.20012e-40	cerebellin 8
si:rp71-1h20.3	NC_007132.7	2091881	2101391	0.782478	0.00908235	No description
si:dkeyp-75b4.8	NC_007112.7	9966249	9982188	0.782478	0.00636848	No description
ipo9	NC_007122.7	24851652	24876621	0.782478	4.01242e-07	importin 9
letmd1	NW_018395161.1	41430	53367	0.781682	5.43144e-08	LETM1 domain containing 1
tle3a	NC_007129.7	20225911	20257524	0.781175	2.76125e-14	transducin-like enhancer of split 3a
si:rp71-79p20.2	NC_007134.7	14590697	14738404	0.779971	6.14191e-10	No description
si:ch73-6k14.2	NC_007112.7	49245794	49250513	0.7783	1.09104e-37	No description
si:ch211-149e23.4	NC_007126.7	15173643	15219589	0.776561	0.000296833	No description
phf12b	NW_018394947.1	297277	311152	0.775285	1.58073e-09	No description
LOC110438478	NW_008805367.1	8342	10573	0.774449	5.20923e-07	No description
LOC100329917	NC_007119.7	34684961	34717345	0.774321	0.000405077	No description
si:dkey-189h5.6	NW_018394613.1	38139	46521	0.774321	4.23711e-05	si:dkey-189h5.6
LOC103910487	NC_007115.7	31458210	31465979	0.77368	0.00151309	No description
irx4a	NC_007127.7	378766	383760	0.772639	1.91624e-27	iroquois homeobox 4a
dab2ipb	NW_018394588.1	372478	516202	0.771439	2.50524e-07	DAB2 interacting protein b
si:dkey-111e8.5	NC_007116.7	38060342	38064214	0.771439	0.00500097	si:dkey-111e8.5
rad21l1	NC_007119.7	49117518	49140645	0.771439	0.00149617	RAD21 cohesin complex component like 1
bnip4	NC_007128.7	20231817	20236284	0.771398	0.000192153	BCL2/adenovirus E1B interacting protein 4
gdi2	NW_018394552.1	151121	164588	0.767597	0	GDP dissociation inhibitor 2
si:ch211-106a19.1	NC_007116.7	24570176	24712497	0.767009	2.26839e-12	si:ch211-106a19.1
dram1	NC_007115.7	17662085	17669811	0.766727	0.000135878	DNA-damage regulated autophagy modulator 1
cygb2	NW_018395251.1	208922	236280	0.766359	8.29977e-05	cytoglobin 2
si:ch211-262i1.5	NC_007122.7	14312053	14319087	0.766359	0.000453319	No description
gabra5	NW_018394659.1	76234	135783	0.764096	0.00118374	No description
st7	NC_007129.7	50942206	50947869	0.76409	1.5195e-26	reelin
bmp1b	NC_007121.7	40859256	40939360	0.762914	1.90324e-18	bone morphogenetic protein 1b
tspan4b	NW_018394535.1	73905	83364	0.762233	2.92316e-23	tetraspanin 4b
mlana	NC_007132.7	1032254	1037859	0.761869	1.17334e-09	No description
zgc:193681	NC_007127.7	52770736	52777477	0.761657	0.00133876	zgc:193681
si:dkey-126g1.9	NC_007134.7	31933549	31940929	0.758918	9.74993e-14	No description
si:ch211-284k5.2	NC_007136.7	1035795	1040857	0.758398	1.16873e-10	No description
LOC101882598	NC_007114.7	60067385	60068803	0.75532	0.00202592	No description
cacna2d1	NC_007129.7	9731834	9949219	0.755235	0.000566487	No description
gps2	NC_007116.7	24063009	24074538	0.755021	1.05947e-32	G protein pathway suppressor 2
duox	NC_007136.7	31958278	32019346	0.754819	3.75498e-14	No description
cyp46a1.4	NC_007131.7	5256129	5268593	0.753957	1.87851e-05	cytochrome P450%2C family 46%2C subfamily A%2C polypeptide 1%2C tandem duplicate 4
cacng2b	NW_003334443.1	312	11581	0.75347	0	calcium channel%2C voltage-dependent%2C gamma subunit 2b
aplp2	NC_007129.7	44364530	44526956	0.752466	0	amyloid beta (A4) precursor-like protein 2
LOC108183413	NW_018395232.1	79971	92014	0.752439	3.61547e-17	No description
LOC108181193	NC_007133.7	6837006	6854348	0.752439	0.00385212	No description
f2rl2	NC_007116.7	46146965	46152399	0.75194	1.83896e-06	IQ motif containing GTPase activating protein 2
si:ch211-197g15.7	NC_007133.7	17476284	17482278	0.749599	8.4757e-11	No description
cxadr	NW_018395289.1	121533	183812	0.749599	1.41751e-09	CXADR%2C Ig-like cell adhesion molecule
si:dkey-9i23.8	NC_007112.7	44801160	44812023	0.749425	2.095e-12	No description
exoc3l2b	NW_018394946.1	12382	73145	0.749218	9.64019e-14	No description
slc2a11a	NC_007117.7	40975655	40990529	0.748999	8.65431e-14	No description
gprc6a	NC_007127.7	32152636	32158967	0.748813	3.17865e-10	G protein-coupled receptor%2C class C%2C group 6%2C member A
sypa	NC_007119.7	22931377	22952722	0.748291	1.46e-43	synaptophysin a
nkx3-1	NC_007119.7	50256927	50259520	0.746436	0.0014272	No description
iqcd	NC_007116.7	23195641	23200875	0.745583	6.57431e-12	No description
LOC110438255	NC_007133.7	9365473	9383579	0.743681	1.29773e-05	No description
ypel5	NC_007131.7	113947	116990	0.743062	7.6088e-41	yippee-like 5
LOC101886350	NC_007127.7	46806237	46810212	0.742634	4.23091e-10	No description
phip	NW_018395159.1	114629	182137	0.742044	4.78068e-05	No description
ugt2a5	NW_018395248.1	159045	165919	0.741604	1.44139e-08	UDP glucuronosyltransferase 2 family%2C polypeptide A5
mboat1	NC_007127.7	6395303	6424854	0.741441	3.24659e-09	membrane bound O-acyltransferase domain containing 1
kctd12.2	NW_018395220.1	331626	333102	0.741441	4.21976e-08	potassium channel tetramerisation domain containing 12.2
LOC110439104	NC_007114.7	22817393	22824367	0.7408	0.00467922	cytochrome b561
slc25a26	NW_018395297.1	121245	236466	0.7408	0.00638754	solute carrier family 25 (S-adenosylmethionine carrier)%2C member 26
crp3	NC_007135.7	38092605	38097305	0.738815	0	C-reactive protein 3
LOC101882926	NC_007117.7	40699686	40703547	0.73856	0.00076953	No description
si:dkey-26i13.6	NC_007112.7	11605669	11609410	0.73856	0.00702609	No description
lim2.1	NW_018394791.1	105274	112150	0.737644	1.35422e-20	lens intrinsic membrane protein 2.1
mfn1a	NC_007113.7	5321891	5356957	0.735177	2.16336e-33	No description
si:dkey-91f15.1	NC_007117.7	21053685	21065435	0.734756	7.47493e-05	si:dkey-91f15.1
cyp27c1	NC_007117.7	9568149	9581946	0.734412	3.64292e-12	cytochrome P450%2C family 27%2C subfamily C%2C polypeptide 1
zdhhc24	NC_007125.7	33940721	33945642	0.733908	2.01445e-06	zinc finger%2C DHHC-type containing 24
atp1b2b	NC_007116.7	38475531	38507001	0.733438	0.00015525	ATPase%2C Na+/K+ transporting%2C beta 2b polypeptide
cd44a	NC_007118.7	49882749	49893013	0.73331	3.62752e-11	No description
LOC798694	NC_007132.7	20795468	20840952	0.732635	4.76487e-06	No description
zgc:110425	NC_007118.7	6469133	6470428	0.731489	0.00235991	zgc:110425
znf1156	NC_007133.7	1911298	1919599	0.7305	0	zinc finger protein 1156
si:dkey-239h2.3	NW_018394747.1	54640	57298	0.728358	5.17604e-05	No description
chia.6	NC_007134.7	17981218	17993667	0.728186	1.2174e-17	chitinase%2C acidic.6
klb	NC_007125.7	739909	750237	0.727569	0	No description
si:ch73-170d6.4	NC_007115.7	73155245	73161951	0.726921	5.07717e-06	No description
acox1	NC_007117.7	23122660	23138265	0.726827	0	acyl-CoA oxidase 1%2C palmitoyl
LOC110366352	NC_007114.7	62432917	62488805	0.726588	0.00126476	uncharacterized LOC110366352
fosaa	NC_007128.7	50228926	50234324	0.725253	1.74e-43	No description
tspan34	NC_007112.7	57521361	57533553	0.725229	1.19868e-08	tetraspanin 34
tgm1l4	NC_007134.7	46191864	46207893	0.724804	1.83878e-06	transglutaminase 1 like 4
LOC100536506	NC_007114.7	24134001	24144111	0.724681	0.00131115	No description
crygm2d6	NC_007120.7	22181416	22182396	0.723965	5.13447e-20	crystallin%2C gamma M2d6
camk2g2	NC_007124.7	22119669	22243311	0.723585	9.96551e-19	No description
si:ch73-14h1.2	NC_007113.7	20528671	20555746	0.722978	1.93992e-22	No description
tgfbr2a	NC_007130.7	915535	933540	0.72284	2.29442e-12	No description
LOC110440144	NC_007123.7	27236965	27242506	0.722441	2.07598e-40	transmembrane protein 106A
cept1a	NC_007119.7	12950964	12969237	0.7218	0.00147659	choline/ethanolamine phosphotransferase 1a
si:ch211-125o16.4	NW_018395328.1	261477	269610	0.721472	1.66177e-22	No description
slc26a3.1	NC_007115.7	18824685	18836254	0.719987	0.000253686	No description
fdxacb1	NC_007116.7	57726425	57738336	0.719954	6.37972e-06	ferredoxin-fold anticodon binding domain containing 1
si:ch211-167j6.5	NC_007120.7	12896170	12901267	0.71956	0.000867389	No description
LOC100535806	NC_007119.7	28612504	28625662	0.71956	0.000139759	No description
tnrc6c2	NC_007117.7	18712844	18782982	0.717319	0.0010139	No description
ncf4	NC_007133.7	29204885	29252049	0.71672	0.000185824	parvalbumin 7
derl3	NC_007119.7	30921403	30929642	0.716628	3.9498e-08	derlin 3
wisp2	NC_007134.7	25993686	26003858	0.715916	0.00427108	WNT1 inducible signaling pathway protein 2
acot18	NW_018394556.1	177975	189638	0.715875	4.40939e-20	si:dkey-183c16.7
si:ch211-182p11.1	NC_007123.7	44039995	44049029	0.715725	3.03098e-07	No description
LOC103910317	NC_007114.7	49565257	49577267	0.71442	2.40192e-08	zgc:153426
LOC110438184	NC_007131.7	34985490	34991226	0.713762	0.000173142	saccharopine dehydrogenase b
extl3	NC_007131.7	49940818	50014992	0.71291	1.12888e-30	exostosin-like glycosyltransferase 3
spata20	NC_007123.7	27589580	27665596	0.712865	2.98122e-16	No description
cldn11b	NC_007135.7	26432549	26440947	0.712845	7.10621e-40	claudin 11b
socs2	NC_007115.7	18431531	18436958	0.712606	4.07997e-37	non-SMC condensin II complex%2C subunit H2
LOC108183534	NC_007115.7	78002669	78005821	0.71194	2.70968e-09	No description
ulk2	NC_007126.7	20843182	20894776	0.711565	0	No description
LOC101882968	NC_007123.7	44006570	44019590	0.711541	3.21996e-07	No description
LOC100332770	NC_007118.7	73397210	73402095	0.709914	1.728e-12	No description
si:ch73-97h19.2	NC_007117.7	25213933	25228611	0.709252	9.81556e-07	No description
LOC100332354	NC_007114.7	9192851	9279546	0.709171	1.85217e-17	No description
fblim1	NC_007133.7	158112	164919	0.709111	7.162e-42	filamin binding LIM protein 1
esr2b	NC_007124.7	37022360	37072772	0.709083	2.60318e-13	estrogen receptor 2b
slc8a1b	NC_007128.7	22379312	22501008	0.709058	1.26374e-06	solute carrier family 8 (sodium/calcium exchanger)%2C member 1b
asb5a	NW_018394921.1	163498	184168	0.708562	1.47179e-05	ankyrin repeat and SOCS box containing 5a
si:dkey-6n21.13	NC_007118.7	26057652	26060395	0.707684	1.48815e-06	No description
atp6v1b2	NC_007121.7	19554604	19566475	0.707605	1.90306e-25	ATPase%2C H+ transporting%2C lysosomal%2C V1 subunit B2
LOC108179796	NC_007128.7	42167333	42170748	0.706928	1.01419e-14	No description
LOC108181393	NC_007134.7	43320139	43329476	0.706108	3.13866e-05	No description
ccdc120	NC_007122.7	25583942	25618583	0.705752	1.0538e-08	coiled-coil domain containing 120
sssca1	NC_007121.7	26827113	26832044	0.705681	0.00418059	Sjogren syndrome/scleroderma autoantigen 1
zgc:158417	NC_007117.7	1764469	1768753	0.705646	8.70071e-20	zgc:158417
glrx2	NW_018395352.1	283983	286662	0.70344	7.41859e-07	glutaredoxin 2
LOC103909339	NC_007131.7	33630961	33634696	0.70344	0.001581	rho-associated%2C coiled-coil containing protein kinase 2b
trim25	NW_018395252.1	100896	113239	0.70344	0.000781495	tripartite motif containing 25
LOC101886663	NC_007114.7	5083177	5109575	0.70344	0.0060364	No description
synpo	NC_007125.7	49604257	49666015	0.702338	0	No description
nr1d1	NC_007114.7	23488621	23496223	0.701982	8.22894e-28	nuclear receptor subfamily 1%2C group d%2C member 1
zgc:158316	NC_007120.7	49907	59837	0.701945	9.67952e-27	zgc:158316
btbd11b	NC_007129.7	14955606	15101656	0.701648	9.94866e-23	No description
ano3	NC_007136.7	35375618	35468546	0.701529	6.0545e-10	No description
si:ch211-173n18.3	NC_007117.7	39499547	39503223	0.701028	6.5754e-05	No description
si:ch1073-398f15.1	NC_007132.7	119671	131296	0.7009	0	No description
zgc:55621	NC_007126.7	34934005	34960914	0.700559	3.0401e-05	zgc:55621
LOC103909567	NC_007133.7	13627764	13633919	0.700559	8.75172e-05	No description
LOC101885668	NC_007115.7	43392634	43417326	0.699756	1.6247e-05	No description
mmp30	NC_007121.7	38643452	38662951	0.699693	0	matrix metallopeptidase 30
camk2b	NC_007121.7	45071482	45135800	0.699677	3.63192e-05	No description
brwd3	NC_007116.7	22973770	23022018	0.698556	4.21091e-18	No description
itgam	NC_007123.7	4147422	4169299	0.698319	3.39743e-05	No description
LOC103909479	NC_007132.7	37621722	37633212	0.698319	0.00882649	No description
si:ch211-127m7.2	NC_007136.7	20729320	20730905	0.698319	0.0059408	No description
zgc:162613	NW_018395227.1	223063	228976	0.698319	0.000901167	zgc:162613
dnajb9b	NC_007115.7	17821397	17823397	0.696375	8.75694e-15	DnaJ (Hsp40) homolog%2C subfamily B%2C member 9b
tnrc6b	NC_007123.7	19281748	19301988	0.694817	1.04672e-05	No description
endou2	NC_007132.7	41863537	41873127	0.694416	0	endonuclease%2C polyU-specific 2
LOC110440212	NC_007125.7	48451051	48588479	0.694283	0.000150357	No description
si:dkey-42l23.7	NC_007126.7	37731055	37733911	0.692015	5.42976e-14	No description
qrich1	NC_007122.7	17997401	18017793	0.692011	1.93345e-11	glutamine-rich 1
si:dkey-108k21.10	NC_007136.7	35050281	35051100	0.691802	0.00126325	No description
lrrc15	NC_007117.7	36459977	36463700	0.691161	5.76487e-06	leucine rich repeat containing 15
LOC100004545	NC_007114.7	19516647	19517553	0.690864	0	No description
crygn1	NC_007113.7	51796441	51815329	0.690766	4.74575e-15	crystallin%2C gamma N1
znf750	NC_007114.7	48254879	48258764	0.690385	4.70092e-26	No description
LOC101884874	NC_007112.7	58717439	58718893	0.689562	5.32941e-05	No description
si:dkey-221l4.11	NC_007128.7	26981143	26985836	0.688921	3.08022e-07	No description
zgc:153426	NC_007114.7	49559259	49566364	0.688356	0	zgc:153426
loxhd1b	NC_007119.7	714623	811050	0.688252	0.00427687	No description
LOC100536175	NC_007127.7	30304676	30307499	0.687986	1.384e-42	No description
kctd9b	NC_007121.7	42542570	42555818	0.68745	9.91048e-10	potassium channel tetramerization domain containing 9b
rmdn3	NC_007131.7	46442388	46467280	0.687321	0.00251369	regulator of microtubule dynamics 3
si:dkey-192d15.2	NC_007118.7	3558030	3575540	0.687321	2.01339e-13	si:dkey-192d15.2
kctd13	NC_007114.7	15213980	15227666	0.68668	2.63866e-06	potassium channel tetramerization domain containing 13
ostm1	NC_007131.7	32478107	32491036	0.686128	0	No description
kbtbd11	NC_007128.7	25288066	25294864	0.686123	6.94687e-11	No description
ndrg3b	NC_007134.7	14832540	14990916	0.685855	2.66148e-17	ndrg family member 3b
si:dkey-11o15.4	NC_007132.7	15312528	15329555	0.68444	9.80128e-06	No description
tor2a	NC_007116.7	65112455	65121746	0.68444	7.79542e-11	torsin family 2%2C member A
LOC108183682	NC_007115.7	43227898	43229700	0.68444	0.00854391	No description
cltca	NC_007121.7	28311016	28368972	0.684194	0	clathrin%2C heavy chain a (Hc)
LOC110439264	NC_007114.7	36063470	36069293	0.682712	0	RAB11 family interacting protein 4 (class II) a
si:cabz01030277.1	NC_007118.7	7952413	7984099	0.681559	0.00127907	No description
si:ch211-207n2.8	NW_018394981.1	297743	368095	0.681559	0.000539937	No description
LOC101883783	NW_018394966.1	218942	232050	0.681024	5.09708e-18	No description
mgst2	NC_007125.7	46216805	46220080	0.680878	0	microsomal glutathione S-transferase 2
ndnfl	NC_007128.7	26569401	26586739	0.680797	1.34885e-22	No description
mbtps1	NW_018395024.1	155372	197478	0.680375	6.72221e-14	membrane-bound transcription factor peptidase%2C site 1
LOC559637	NC_007117.7	55101448	55197776	0.680257	0	myosin binding protein Hb
bcl3	NC_007127.7	25701350	25741260	0.680136	1.54671e-05	No description
f11r.1	NW_018394581.1	180695	199285	0.679931	4.09743e-11	F11 receptor%2C tandem duplicate 1
fus	NW_018394535.1	187123	199766	0.679587	5.72853e-09	FUS RNA binding protein
p2rx8	NC_007126.7	16343110	16371103	0.679319	0.000336531	purinergic receptor P2X%2C ligand-gated ion channel%2C 8
ccdc88aa	NC_007117.7	6297597	6346552	0.679319	1.85054e-06	No description
tbl3	NW_018394544.1	1	12951	0.679319	0.00127106	transducin (beta)-like 3
pcdhb	NC_007125.7	2366899	2369600	0.679139	0.000637227	No description
st3gal5	NW_018395311.1	241685	259655	0.678252	2.05083e-15	ST3 beta-galactoside alpha-2%2C3-sialyltransferase 5
ccdc130	NC_007133.7	26239424	26251563	0.676479	0.000149958	coiled-coil domain containing 130
rhobtb1	NC_007123.7	7997913	8039373	0.67619	5.21986e-07	No description
ngfb	NC_007117.7	49169420	49215827	0.675042	0.00391254	nerve growth factor b (beta polypeptide)
lgi3	NC_007119.7	51375308	51404806	0.674233	1.83129e-39	leucine-rich repeat LGI family%2C member 3
lect2l	NC_007125.7	36885524	36887063	0.673802	5.21951e-19	leukocyte cell-derived chemotaxin 2 like
sepp1a	NC_007119.7	31435586	31443262	0.673199	5.66298e-40	selenoprotein P%2C plasma%2C 1a
cryba1l2	NC_007112.7	44421920	44434700	0.673157	2.31771e-05	crystallin%2C beta A1%2C like 2
LOC402866	NC_007134.7	45339674	45366415	0.67291	6.27437e-11	zgc:100911
scrt1b	NW_018394962.1	74011	76642	0.67276	3.36578e-06	scratch family zinc finger 1b
phc2a	NW_018395362.1	224331	287249	0.671974	1.48312e-08	polyhomeotic homolog 2a (Drosophila)
wnt2	NC_007129.7	20613241	20636525	0.670561	0.00136106	wingless-type MMTV integration site family member 2
cpne3	NW_018395367.1	203546	232270	0.670561	7.06909e-11	copine III
tph1a	NC_007136.7	8139220	8160012	0.670561	0.000210353	tryptophan hydroxylase 1 (tryptophan 5-monooxygenase) a
aga	NW_018394921.1	204941	214062	0.670561	6.77936e-09	aspartylglucosaminidase
c2cd3	NC_007126.7	15258758	15301431	0.66992	0.000680534	No description
ftr93	NC_007113.7	696950	707185	0.66992	3.57783e-06	No description
si: zfos-932h1.3	NC_007115.7	56668	62307	0.668432	0	No description
si:dkeyp-33c10.5	NC_007115.7	56771462	56772525	0.668321	1.17767e-07	No description
cntf	NW_018394500.1	81635	89345	0.668321	6.54943e-05	ciliary neurotrophic factor
cox7a1	NW_018394946.1	310343	313037	0.668321	0.000530571	cytochrome c oxidase subunit VIIa polypeptide 1 (muscle)
wnk1a	NC_007136.7	21115332	21156642	0.668182	3.81374e-05	No description
ccdc90b	NC_007132.7	22888889	22892120	0.66768	6.10762e-30	coiled-coil domain containing 90B
hcrt	NC_007114.7	17537352	17541433	0.66768	0.000476358	hypocretin (orexin) neuropeptide precursor
palm1a	NC_007122.7	14199777	14267855	0.66768	1.28694e-05	paralemmin 1a
LOC103908936	NC_007127.7	27610082	27613089	0.66768	9.04077e-05	No description
LOC100333228	NC_007115.7	73518948	73537732	0.667443	4.94097e-28	No description
zgc:65851	NC_007116.7	13671614	13684777	0.667153	0	zgc:65851
zgc:163025	NC_007112.7	109798	119138	0.666164	9.85909e-22	zgc:163025
si:rp71-1f1.4	NW_018395172.1	177172	177966	0.66544	1.75427e-05	si:rp71-1f1.4
LOC100332267	NC_007119.7	44367332	44369262	0.66544	0.00657319	No description
si:dkey-174n20.1	NC_007116.7	20921833	20928198	0.66199	3.61327e-12	si:dkey-174n20.1
atp2b3b	NW_018395142.1	176739	271527	0.660698	9.15316e-32	ATPase%2C Ca++ transporting%2C plasma membrane 3b
catip	NC_007117.7	13039940	13045541	0.660318	5.08919e-07	ciliogenesis associated TTC17 interacting protein
znfx1	NC_007117.7	57398626	57431628	0.660005	3.48181e-07	No description
si:dkey-34l15.2	NC_007125.7	29200885	29760015	0.658956	2.03087e-07	No description
cpe	NW_018394476.1	123070	167593	0.65851	3.85253e-40	carboxypeptidase E
si:dkey-248g15.3	NC_007128.7	2549450	2555215	0.657884	0	No description
suz12b	NC_007117.7	18531894	18544545	0.657702	7.15156e-07	SUZ12 polycomb repressive complex 2b subunit
LOC101884748	NC_007133.7	2142952	2148898	0.657351	6.66584e-24	No description
srpk1a	NC_007119.7	23861420	23879625	0.657165	1.76314e-07	SRSF protein kinase 1a
eef1a1b	NC_007112.7	31112436	31130222	0.65663	1.6012e-06	eukaryotic translation elongation factor 1 alpha 1b
il12rb2l	NC_007114.7	19004576	19133834	0.655941	4.2e-45	No description
slc7a2	NW_018394914.1	292172	313390	0.655342	4.93217e-05	solute carrier family 7 (cationic amino acid transporter%2C y+ system)%2C member 2
acanb	NC_007136.7	19213068	19224344	0.655238	5.72203e-13	No description
gabarapa	NC_007116.7	24059653	24061920	0.655134	2.414e-24	GABA(A) receptor-associated protein a
creb5a	NC_007130.7	19495579	19504717	0.654883	6.62764e-05	No description
snx22	NC_007136.7	5992789	6011049	0.654095	3.76872e-15	sorting nexin 22
LOC100537437	NC_007114.7	297866	304416	0.653801	2.66275e-06	No description
vwa10.1	NC_007112.7	40286011	40307808	0.653455	8.41689e-14	No description
LOC110438594	NC_007114.7	13175313	13182781	0.652956	0.00322828	No description
slc6a19a.1	NC_007130.7	663796	677715	0.652741	0	solute carrier family 6 (neutral amino acid transporter)%2C member 19a%2C tandem duplicate 1
zgc:114041	NC_007116.7	66132394	66146763	0.652503	6.49634e-05	zgc:114041
rgs9b	NC_007123.7	18681351	18717659	0.652398	2.12929e-19	regulator of G protein signaling 9b
cyp2r1	NC_007118.7	27691283	27697244	0.652221	2.885e-42	No description
gpr19	NC_007115.7	128695	133492	0.65186	4.01e-19	G protein-coupled receptor 19
ccl25a	NC_007113.7	53586934	53595698	0.651858	6.44133e-40	No description
atxn1a	NW_018395054.1	211817	216452	0.651561	5.45347e-13	ataxin 1a
katnal2	NC_007121.7	14499207	14527018	0.650961	6.48475e-05	katanin p60 subunit A-like 2
gig2o	NC_007116.7	30381929	30382925	0.649605	5.67289e-06	grass carp reovirus (GCRV)-induced gene 2o
LOC568754	NC_007113.7	52745680	52750181	0.649548	0.000418147	No description
apcdd1l	NC_007117.7	49651794	49673447	0.648411	0.000128308	No description
si:ch211-196c10.13	NC_007119.7	23142224	23143689	0.647276	0.0041385	No description
pdk2b	NC_007130.7	5674893	5687749	0.646923	0	pyruvate dehydrogenase kinase%2C isozyme 2b
LOC101882195	NC_007120.7	10203	21289	0.646754	8.22492e-16	No description
zgc:153118	NW_018394460.1	47110	49160	0.646439	0.000187718	No description
pdzd8	NC_007128.7	23820456	23894969	0.645839	0.000315988	No description
LOC101886033	NC_007131.7	54579849	54583748	0.645766	0.00217613	No description
si:ch211-163c2.1	NC_007118.7	7989998	8014226	0.644961	0.00812245	No description
apoa4b.3	NC_007127.7	23921578	23922967	0.6447	1.61914e-33	No description
LOC101882238	NC_007134.7	938365	969860	0.644656	4.73715e-12	No description
rs1b	NW_003334669.1	1	523	0.644199	0.000194844	retinoschisin 1b
ets2	NC_007121.7	187809	196598	0.643419	0	v-ets avian erythroblastosis virus E26 oncogene homolog 2
crygm2d16	NC_007120.7	22157474	22158284	0.642	5.03616e-36	crystallin%2C gamma M2d16
si:dkey-83k24.5	NC_007119.7	8937137	8941592	0.64198	0.000211881	No description
si:ch211-222k6.2	NC_007133.7	10053636	10056321	0.641888	5.09721e-16	No description
LOC100537272	NC_007132.7	140494	154773	0.641492	0	No description
slc12a10.1	NC_007118.7	4425274	4461175	0.641252	1.36001e-19	No description
cacng8a	NC_007130.7	9813287	9829965	0.640857	0	calcium channel%2C voltage-dependent%2C gamma subunit 8a
treh	NC_007129.7	43846930	43867072	0.639881	0.00146119	No description
dhrs3a	NC_007134.7	21663742	21674679	0.638478	0.000154963	dehydrogenase/reductase (SDR family) member 3a
nol12	NC_007114.7	1150376	1156033	0.638151	5.33149e-10	nucleolar protein 12
si:ch73-6k16.1	NW_018395352.1	377494	422653	0.637041	1.27814e-07	No description
trim108	NC_007127.7	21800879	21805953	0.636275	1.64886e-11	tripartite motif containing 108
spred3	NC_007129.7	44596787	44611301	0.635815	0	sprouty-related%2C EVH1 domain containing 3
LOC100537771	NC_007119.7	426846	435853	0.635747	6.66292e-13	No description
pole	NC_007116.7	12743640	12804906	0.635442	9.36275e-05	polymerase (DNA directed)%2C epsilon
igfbp6b	NC_007134.7	36601984	36605843	0.635171	2.20519e-08	insulin-like growth factor binding protein 6b
map7d3	NC_007125.7	31668510	31715459	0.634882	0.00510566	No description
nmur3	NC_007122.7	28107636	28123258	0.634759	0.000239335	No description
dusp27	NW_018394426.1	1180	8271	0.634611	0	No description
LOC110440156	NC_007123.7	46272592	46276115	0.633788	0.00418795	No description
prickle2a	NC_007119.7	54081821	54103812	0.633503	0	prickle homolog 2a
glulc	NC_007132.7	14768407	14775934	0.633503	2.12028e-12	glutamate-ammonia ligase (glutamine synthase) c
LOC100002923	NW_018394362.1	7	2104	0.63256	0.000541149	No description
tcf21	NW_018395159.1	407221	408637	0.63256	0.000301685	transcription factor 21
zmp:0000000625	NC_007113.7	15372	18713	0.632355	0.00291581	No description
si:ch211-132g1.7	NC_007112.7	1941043	2000500	0.630676	6.51392e-10	No description
LOC101886083	NW_003336903.1	9079	16146	0.63032	0.00489685	No description
si:ch73-362m14.4	NC_007132.7	43580847	43606548	0.62922	0	No description
stat1b	NC_007120.7	41218898	41268830	0.629183	0.000381429	signal transducer and activator of transcription 1b
gnl1	NW_018394960.1	32455	47362	0.628696	0.000153393	guanine nucleotide binding protein-like 1
prdx6	NC_007131.7	15164484	15184752	0.628222	1.41357e-10	peroxiredoxin 6
LOC101885062	NC_007115.7	250717	253803	0.628175	1.52515e-06	No description
slc7a10b	NC_007136.7	36266886	36282508	0.62807	0.00332067	No description
aldh9a1a.1	NW_018394720.1	129586	139327	0.62763	9.87872e-22	aldehyde dehydrogenase 9 family%2C member A1a%2C tandem duplicate 1
nanp	NW_018394888.1	118301	121307	0.627439	3.6361e-05	N-acetylneuraminic acid phosphatase
arg2	NC_007124.7	33024547	33034261	0.626791	4.2e-45	arginase 2
acsl4b	NC_007116.7	23518291	23574225	0.62629	3.27269e-06	acyl-CoA synthetase long-chain family member 4b
exosc1	NC_007112.7	54700657	54706039	0.62524	2.092e-25	exosome component 1
LOC101882789	NC_007115.7	77433508	77437649	0.625113	5.74288e-09	No description
klhl35	NC_007121.7	233138	245082	0.624767	0.00012768	No description
LOC101883165	NC_007114.7	41776271	41778762	0.624674	0.00127967	No description
agap2	NC_007134.7	36674814	36724627	0.623707	0	ArfGAP with GTPase domain%2C ankyrin repeat and PH domain 2
commd9	NC_007128.7	24618678	24622994	0.62369	5.59174e-06	COMM domain containing 9
zgc:64022	NC_007130.7	24123409	24125422	0.623532	1.10166e-06	zgc:64022
nlgn3b	NC_007116.7	23285572	23351295	0.622572	0	neuroligin 3b
gla	NW_018394925.1	199628	215190	0.622359	0.00128328	galactosidase%2C alpha
LOC110438919	NC_007114.7	1301985	1313632	0.621872	0	No description
glra2	NC_007120.7	54891630	54941275	0.621517	0.00170672	glycine receptor%2C alpha 2
hmgcra	NC_007116.7	50972746	50992711	0.620098	7.77761e-22	3-hydroxy-3-methylglutaryl-CoA reductase a
si:dkey-261j4.3	NC_007116.7	61630696	61638125	0.620077	2.61193e-07	si:dkey-261j4.3
cnfn	NW_018394955.1	137153	143675	0.620077	3.35193e-05	No description
trnW	NC_002333.2	6038	6107	0.61775	0.0016546	No description
crybb1	NC_007121.7	44021224	44027391	0.616454	0	crystallin%2C beta B1
LOC110439613	NC_007115.7	67675169	67709133	0.616441	3.54109e-11	No description
chodl	NW_018395365.1	50235	63607	0.616441	1.43189e-07	chondrolectin
tmem64	NW_018395052.1	486445	504221	0.616441	0.000355685	transmembrane protein 64
si:dkey-237m9.1	NC_007115.7	41816778	41824729	0.616441	4.09093e-06	No description
nedd8l	NW_018394506.1	331982	333427	0.6158	0.000370927	neural precursor cell expressed%2C developmentally down-regulated 8%2C like
gpr101	NC_007125.7	31889521	31894057	0.615414	1.6466e-09	No description
grid2ipa	NC_007114.7	18677145	18711145	0.614653	6.78236e-23	No description
kat8	NW_018394535.1	169632	176880	0.61356	9.93485e-05	K(lysine) acetyltransferase 8
si:dkey-31g6.6	NW_018394636.1	224252	226519	0.61356	1.05486e-30	si:dkey-31g6.6
or136-1	NC_007117.7	52942895	52943989	0.61356	0.00763334	odorant receptor%2C family H%2C subfamily 136%2C member 1
crfb6	NC_007116.7	45889929	45894769	0.613538	0	cytokine receptor family member b6
LOC101886880	NC_007123.7	44210330	44224433	0.612217	3.46688e-19	No description
LOC101884676	NW_003336471.1	209	19371	0.612157	0.0059469	No description
b3gnt2a	NC_007112.7	53474971	53486008	0.611862	2.44767e-07	UDP-GlcNAc:betaGal beta-1%2C3-N-acetylglucosaminyltransferase 2a
slc35f4	NC_007128.7	44502057	44584959	0.611425	2.78966e-29	No description
tmem100b	NC_007123.7	32186094	32189039	0.611413	5.6189e-08	No description
tnc	NW_018394579.1	20161	152295	0.611393	7.56081e-14	tenascin C
LOC103911540	NC_007119.7	36325040	36327383	0.61132	5.92409e-05	No description
wu:fi42e03	NC_007122.7	29537322	29540098	0.61132	0.000969005	No description
fam107b	NW_018395335.1	7256	61506	0.61132	0.000841355	family with sequence similarity 107%2C member B
abcc8	NC_007136.7	22720112	22849278	0.610893	0.000654516	ATP-binding cassette%2C sub-family C (CFTR/MRP)%2C member 8
LOC562648	NC_007121.7	21943088	21954429	0.61027	0	No description
pprc1	NC_007124.7	12007904	12021518	0.609891	3.14504e-34	No description
fgfbp1a	NC_007125.7	46441626	46442682	0.609385	5.69045e-05	No description
nmi	NC_007120.7	56426686	56431166	0.608514	0	No description
LOC101883776	NC_007114.7	10174853	10186390	0.608072	1.67356e-21	No description
dgcr8	NC_007116.7	24520437	24532386	0.60788	2.6054e-05	DGCR8 microprocessor complex subunit
thy1	NW_018394581.1	153342	155207	0.607777	2.30965e-12	Thy-1 cell surface antigen
lhx5	NC_007132.7	15913130	15929011	0.607768	0	LIM homeobox 5
LOC101884175	NC_007113.7	40181995	40184256	0.606198	0.00161907	No description
dnajc19	NC_007133.7	37534134	37540616	0.606193	1.10423e-11	DnaJ (Hsp40) homolog%2C subfamily C%2C member 19
si:dkey-29j8.1	NC_007115.7	43245224	43544988	0.605923	8.96693e-09	No description
ttc38	NW_018395007.1	108774	137969	0.605189	4.76067e-05	tetratricopeptide repeat domain 38
lgals3bpa	NC_007114.7	57699246	57711711	0.605171	0.0016611	lectin%2C galactoside-binding%2C soluble%2C 3 binding protein a
mgat4c	NC_007129.7	16386207	16590097	0.603182	1.18055e-22	No description
zgc:110204	NC_007125.7	4610419	4682114	0.602694	4.46086e-28	zgc:110204
upp2	NC_007120.7	16097812	16108999	0.602042	9.48072e-13	uridine phosphorylase 2
ccdc172	NC_007124.7	20524920	20530105	0.601921	0.00425978	No description
LOC110439962	NC_007118.7	70275197	70276092	0.60125	1.7089e-07	adhesion G protein-coupled receptor A3
zgc:56235	NW_018394799.1	40393	50818	0.599515	2.85057e-11	zgc:56235
LOC103909796	NC_007136.7	272909	278081	0.59942	3.65399e-23	No description
otogl	NW_018395002.1	40204	151102	0.598837	1.3422e-08	No description
selm	NC_007116.7	69278089	69287567	0.598763	0	selenoprotein M
nr5a5	NC_007114.7	53457189	53465252	0.5985	0	nuclear receptor subfamily 5%2C group A%2C member 5
trim9	NC_007124.7	36868365	36911704	0.598121	0	tripartite motif containing 9
slc4a2a	NC_007113.7	32391891	32457923	0.598076	0	solute carrier family 4 (anion exchanger)%2C member 2a
klf9	NC_007116.7	26075287	26078122	0.597545	0	Kruppel-like factor 9
si:dkey-266f7.5	NC_007130.7	7937680	7950716	0.597441	0.0063838	si:dkey-266f7.5
LOC100332883	NC_007115.7	28978128	28979187	0.597441	1.19423e-06	zgc:174315
clca1	NC_007126.7	14109652	14120074	0.597441	0.000787693	chloride channel accessory 1
grem1a	NC_007131.7	29469753	29471577	0.597441	0.00182326	gremlin 1a%2C DAN family BMP antagonist
si:dkey-182g1.6	NC_007133.7	8798328	8808632	0.597441	7.39346e-05	No description
osgn1	NC_007117.7	50695381	50704689	0.596848	2.42e-43	oxidative stress induced growth inhibitor 1
lingo2b	NW_018394870.1	140311	187399	0.5968	8.45916e-08	leucine rich repeat and Ig domain containing 2b
sparcl2	NC_007128.7	26543081	26553180	0.5968	0.0043525	No description
lrp2b	NC_007123.7	16135331	16229404	0.596086	5.54553e-39	No description
LOC103911953	NC_007123.7	45576973	45657996	0.595637	3.80656e-05	No description
gstm.2	NC_007119.7	25298805	25301806	0.595403	1.85922e-17	glutathione S-transferase mu tandem duplicate 2
bmb	NC_007136.7	36292465	36310015	0.595261	5.83398e-08	brambleberry
atp6v0a2b	NC_007116.7	24544046	24567544	0.595155	0.000352195	ATPase%2C H+ transporting%2C lysosomal V0 subunit a2b
slc6a19a.2	NC_007130.7	684411	703944	0.594586	0	No description
LOC108179116	NC_007115.7	10790244	10801619	0.59456	1.54422e-09	No description
LOC108191721	NC_007123.7	27665824	27671582	0.59456	9.2239e-07	No description
LOC103910188	NC_007114.7	3289423	3304463	0.592319	4.07286e-08	No description
pkd1l1	NC_007135.7	17279329	17331948	0.592319	1.33543e-08	No description
iqub	NC_007136.7	27873691	27912373	0.592319	0.00112286	No description
LOC108179520	NC_007127.7	13942077	13945570	0.591326	4.11544e-12	No description
spata7	NC_007128.7	2694424	2721328	0.59128	3.21757e-14	No description
dennd4a	NW_018395020.1	322182	369860	0.591256	0.000113255	DENN/MADD domain containing 4A
LOC103911111	NC_007116.7	49158879	49168943	0.590916	1.07351e-07	No description
LOC100535428	NW_008805391.1	1165	49566	0.589198	1.4e-45	No description
shprh	NW_018394976.1	213167	262652	0.588864	3.46522e-21	No description
srrm2	NW_018394535.1	118898	137860	0.587663	6.90909e-09	serine/arginine repetitive matrix 2
LOC103909376	NC_007131.7	54483765	54487227	0.587511	1.06245e-08	No description
LOC110437771	NC_007133.7	9909802	9916674	0.586762	1.84907e-22	No description
LOC103910973	NC_007115.7	71694965	71706585	0.586475	2.74511e-10	No description
zgc:63568	NC_007125.7	35892807	35900423	0.58575	0.0024323	zgc:63568
cry1ab	NC_007129.7	15106518	15129696	0.584668	2.17165e-40	cryptochrome circadian clock 1ab
pvalb6	NW_018395226.1	185082	258699	0.5843	4.5071e-09	parvalbumin 6
cx23	NC_007131.7	37294122	37298274	0.583685	2.77066e-37	connexin 23
ttyh1	NC_007127.7	13713646	13804547	0.583651	0.0061459	No description
otc	NC_007120.7	30267535	30274412	0.583373	1.65231e-12	No description
mipb	NC_007134.7	6637611	6641218	0.582306	5.66061e-11	major intrinsic protein of lens fiber b
chd8	NW_018394506.1	127365	157373	0.582154	3.7601e-05	chromodomain helicase DNA binding protein 8
calcoco1b	NC_007122.7	2111582	2131458	0.581021	2.51546e-20	calcium binding and coiled-coil domain 1b
cfhl1	NC_007133.7	23693195	23706771	0.580774	4.74144e-38	complement factor H like 1
si:ch211-269i23.2	NC_007112.7	31071707	31105450	0.579278	1.81858e-05	No description
klf3	NW_018394473.1	247853	269091	0.579235	2.51999e-15	Kruppel-like factor 3 (basic)
si:ch73-321d9.2	NC_007126.7	11391687	11395113	0.57844	6.40096e-06	No description
mrm1	NW_018394613.1	170996	176811	0.57844	0.000672848	mitochondrial rRNA methyltransferase 1 homolog (S. cerevisiae)
creb3l3a	NC_007133.7	20113273	20126170	0.57844	1.04392e-06	cAMP responsive element binding protein 3-like 3a
itga7	NC_007122.7	62850	86838	0.578249	0	No description
nrsn1	NC_007127.7	217950	226654	0.577857	0	neurensin 1
LOC793479	NC_007134.7	39951274	39952851	0.577799	0.000202081	No description
LOC103909427	NC_007132.7	11453491	11474415	0.577738	2.01774e-22	No description
pfkfb3	NC_007115.7	25473022	25485450	0.577476	3.80488e-21	6-phosphofructo-2-kinase/fructose-2%2C6-biphosphatase 3
mtus2b	NC_007126.7	3169986	3224294	0.577028	1.82662e-16	No description
gabrb3	NW_018394659.1	92276	230738	0.576043	0.00185247	No description
ksr2	NC_007116.7	12283657	12525354	0.575881	0	kinase suppressor of ras 2
ucp1	NC_007112.7	53374488	53388911	0.575848	0	uncoupling protein 1
cpa2	NC_007136.7	16590636	16600816	0.575559	1.91644e-05	carboxypeptidase A2 (pancreatic)
si:ch211-132b12.8	NC_007129.7	40698550	40708537	0.575559	1.84033e-05	si:ch211-132b12.8
zgc:113208	NC_007116.7	22605847	22619879	0.575225	6.67721e-11	zgc:113208
kctd20	NC_007133.7	901066	911801	0.574463	2.48774e-14	No description
syt17	NC_007114.7	31199135	31232068	0.574181	1.14452e-09	No description
sgsm1b	NC_007121.7	1638497	1675621	0.574024	1.173e-42	No description
nr1d4b	NC_007122.7	1945055	1967013	0.573896	0.000811489	nuclear receptor subfamily 1%2C group D%2C member 4b
ndst3	NC_007112.7	20146595	20273258	0.573728	0.00151023	No description
si:dkey-253i9.4	NW_018395211.1	106188	171410	0.573337	6.34234e-06	No description
si:ch73-236c18.3	NC_007112.7	58424518	58434134	0.573319	0.00103253	No description
entpd8	NC_007117.7	41039151	41057370	0.573186	7.4621e-30	ectonucleoside triphosphate diphosphohydrolase 8
psmb5	NC_007113.7	38373273	38392579	0.572823	4.36256e-27	proteasome subunit beta 5
klhl43	NC_007130.7	43787190	43819553	0.57248	0	No description
si:dkey-88e18.8	NC_007129.7	7101246	7113889	0.572457	1.28954e-37	No description
ern2	NW_018394461.1	268478	294894	0.572115	0.001853	No description
mmp16b	NC_007113.7	3630343	3678078	0.571913	3.65408e-36	No description
chrm4a	NC_007118.7	39179981	39204049	0.57168	0	No description
LOC108183929	NC_007115.7	63586794	63590222	0.570479	0.00126232	No description
aldh1l1	NW_018394635.1	83580	116125	0.569597	2.36386e-06	aldehyde dehydrogenase 1 family%2C member L1
LOC101883894	NW_003336757.1	402	22862	0.569053	2.12816e-14	No description
orai2	NC_007116.7	61555893	61572580	0.569042	4.11911e-07	ORAI calcium release-activated calcium modulator 2
LOC107980443	NC_007118.7	3597426	3607153	0.568707	0	uncharcterized protein LOC107980443
rasal1	NW_003336492.1	71352	100077	0.568591	0.000194278	No description
hsd17b12a	NC_007136.7	30196055	30230559	0.568299	0	hydroxysteroid (17-beta) dehydrogenase 12a
si:dkey-121a11.3	NW_018395100.1	225110	261566	0.568197	4.16799e-06	No description
hacd3	NW_018395020.1	265164	279049	0.567499	2.49607e-10	3-hydroxyacyl-CoA dehydratase 3
mkl1b	NW_018394835.1	710918	781418	0.566186	1.38556e-12	megakaryoblastic leukemia (translocation) 1b
fam210b	NC_007117.7	59350457	59356981	0.565505	2.20174e-34	family with sequence similarity 210%2C member B
LOC792450	NC_007114.7	3169085	3183941	0.564562	2.51594e-34	No description
zgc:92027	NC_007117.7	13993500	14010528	0.564342	3.90451e-06	zgc:92027
kcnt2	NC_007113.7	12019040	12086140	0.564137	0.000220321	No description
LOC101884805	NC_007115.7	905303	909123	0.563921	0.00870467	No description
dnaaf5	NW_003336996.1	660	14695	0.563117	0.00997816	No description
eftud1	NC_007118.7	12145204	12371026	0.562632	0.00377135	No description
nptx2a	NC_007114.7	61565217	61593999	0.562562	3.06657e-06	neuronal pentraxin 2a
atf3	NC_007131.7	37794678	37800737	0.562397	0.000254383	activating transcription factor 3
tsc1a	NW_018394581.1	12064	27018	0.562321	1.38272e-17	tuberous sclerosis 1a
si:dkey-16l2.20	NW_018395227.1	215518	219636	0.561942	5.97311e-13	No description
LOC100332423	NC_007117.7	40172192	40182649	0.561896	6.7826e-18	No description
hk1	NW_018395309.1	156981	185193	0.561856	0.000523711	hexokinase 1
or116-2	NC_007126.7	31303335	31304937	0.56168	4.89738e-05	odorant receptor%2C family F%2C subfamily 116%2C member 2
si:ch211-107e6.5	NC_007136.7	10568508	10588692	0.56168	3.8449e-05	No description
LOC101884860	NC_007115.7	73500978	73536978	0.561487	3.40743e-24	No description
nefmb	NC_007119.7	6863462	6866890	0.561151	0	neurofilament%2C medium polypeptide b
LOC556872	NC_007119.7	36621581	36800426	0.560408	9.80921e-22	No description
lrpap1	NC_007112.7	41131526	41141443	0.560116	1.34017e-19	low density lipoprotein receptor-related protein associated protein 1
sybu	NC_007127.7	39146793	39167505	0.559637	0	syntabulin (syntaxin-interacting)
rerea	NC_007134.7	22690375	22928601	0.559443	0	No description
LOC110437967	NC_007127.7	3147353	3150530	0.55944	0.000483934	No description
necab1	NW_018395052.1	397124	476283	0.55944	3.02679e-05	N-terminal EF-hand calcium binding protein 1
sh3d19	NW_018394482.1	267629	336102	0.55944	0.00462956	SH3 domain containing 19
pmvk	NC_007127.7	6937203	6944101	0.55944	6.12627e-14	phosphomevalonate kinase
LOC571582	NC_007114.7	24674906	24681267	0.55944	5.24297e-06	No description
LOC110438407	NC_007136.7	8288556	8291405	0.55944	0.00159741	No description
crygm2d10	NW_018394751.1	127279	128109	0.558799	0	crystallin%2C gamma M2d10
LOC108182745	NW_008805514.1	2443	7627	0.558141	2.53511e-07	No description
slc30a7	NW_018395350.1	214884	246906	0.557972	2.67023e-05	solute carrier family 30 (zinc transporter)%2C member 7
wrn	NC_007121.7	7482547	7555683	0.556559	0.00558585	No description
agk	NW_018395022.1	124571	138073	0.556559	1.08858e-06	acylglycerol kinase
stag2b	NC_007125.7	28486202	28527421	0.555494	8.7651e-07	No description
tagln3a	NC_007116.7	67869785	67878058	0.554411	0.000185697	transgelin 3a
hepacam	NC_007116.7	58395272	58415298	0.553204	1.80882e-18	No description
mafk	NC_007114.7	42962398	42981809	0.55287	9.46372e-06	v-maf avian musculoaponeurotic fibrosarcoma oncogene homolog K
mansc1	NC_007115.7	66503	73160	0.552344	0	MANSC domain containing 1
acot12	NC_007121.7	42905382	42923977	0.551924	4.74858e-31	No description
crp1	NC_007135.7	38072915	38080492	0.551398	1.4267e-37	No description
scocb	NC_007125.7	48932235	48939560	0.551308	2.32692e-39	short coiled-coil protein b
traf2a	NW_018395237.1	25421	39853	0.551248	1.70963e-05	No description
si:dkey-27b3.2	NW_018394768.1	9	12280	0.551227	1.00641e-23	No description
si:ch211-199g17.2	NC_007130.7	43579796	43603934	0.551225	2.54545e-23	No description
ca15c	NC_007123.7	4338291	4346109	0.55122	1.89967e-06	carbonic anhydrase XV c
tango6	NC_007129.7	17043531	17075097	0.551111	1.39845e-06	No description
si:dkey-8k3.2	NC_007127.7	16665200	16701810	0.550641	2.1657e-37	No description
nr4a2a	NC_007120.7	5042036	5046017	0.549839	1.34149e-35	nuclear receptor subfamily 4%2C group A%2C member 2a
kctd6b	NW_018395361.1	199743	203345	0.549801	4.86187e-06	potassium channel tetramerization domain containing 6b
si:ch211-153b23.5	NC_007125.7	11457456	11461000	0.549003	4.02103e-25	No description
LOC110437773	NC_007129.7	50947984	50952819	0.548986	0.000807531	reelin
zgc:123103	NC_007130.7	42547699	42551280	0.548794	0	zgc:123103
pla2g4ab	NC_007131.7	34128392	34144908	0.548639	0.000368479	No description
thbs4a	NC_007116.7	51909582	51942771	0.548426	4.12553e-37	thrombospondin 4a
si:ch1073-416d2.3	NC_007128.7	53290488	53295775	0.548068	2.20261e-17	No description
LOC100006250	NC_007136.7	34035480	34050410	0.54699	5.1407e-35	No description
LOC559131	NC_007122.7	6209020	6224400	0.546888	2.10961e-05	No description
LOC571043	NC_007118.7	73332495	73393045	0.546275	9.54225e-18	No description
tenm1	NC_007116.7	21294520	21607665	0.545979	0	No description
LOC110439856	NC_007117.7	4416701	4527492	0.545842	0.00170258	No description
sccpdha	NC_007128.7	12159567	12175772	0.545386	0.000326473	saccharopine dehydrogenase a
zgc:154064	NW_003336787.1	4420	6296	0.545296	2.9946e-41	zgc:154064
trnM	NC_002333.2	4924	4992	0.54518	5.13189e-14	No description
spdya	NC_007128.7	24807938	24815220	0.54492	0.00493713	speedy/RINGO cell cycle regulator family member A
adgrd2	NC_007119.7	52780389	52828266	0.543506	1.80813e-06	No description
si:dkey-182g1.4	NC_007133.7	8727690	8737226	0.543321	0.000876456	No description
pitpnc1	NC_007114.7	60861529	60955350	0.543077	0.00516865	No description
wdr73	NC_007132.7	21819878	21824289	0.54268	4.92489e-14	sialidase 3 (membrane sialidase)%2C tandem duplicate 5
htr1b	NC_007128.7	36588281	36589605	0.542588	7.08837e-10	5-hydroxytryptamine (serotonin) receptor 1B
si:ch73-40a17.3	NC_007113.7	283764	293780	0.542459	0	No description
ubap2b	NC_007119.7	45293743	45328656	0.542425	1.36629e-14	ubiquitin associated protein 2b
prph2b	NC_007124.7	3252950	3258773	0.542337	4.78725e-18	peripherin 2b (retinal degeneration%2C slow)
pla2g12a	NC_007112.7	12061284	12064745	0.542053	9.14764e-28	phospholipase A2%2C group XIIA
mxd	NC_007136.7	19718359	19731245	0.541202	0.000157825	No description
dtwd2	NC_007132.7	233242	243242	0.540487	0.000224378	brix domain containing 2
jdp2a	NC_007128.7	50195298	50220246	0.539843	3.70189e-15	No description
si:ch211-145g9.7	NC_007112.7	51823689	51825812	0.538199	0.000155763	No description
LOC100537640	NW_003335153.1	9862	15077	0.5376	0.00101486	No description
LOC101883024	NW_018394957.1	105536	115370	0.537558	0.000493224	No description
fam19a5a	NW_018394558.1	201697	251203	0.537558	0.00148343	family with sequence similarity 19 (chemokine (C-C motif)-like)%2C member A5
LOC101885241	NW_018394560.1	158592	170033	0.537084	0.000527419	No description
trim35-9	NC_007114.7	8256231	8285123	0.537001	1.69629e-10	tripartite motif containing 35-9
si:ch211-238n5.4	NC_007129.7	20543337	20559811	0.536815	0.000990168	si:ch211-238n5.4
zgc:165600	NW_008805430.1	85	1596	0.535943	1.44851e-06	zgc:165600
ccdc173	NC_007120.7	48219136	48231027	0.535863	3.08028e-06	No description
LOC100329607	NC_007113.7	58215747	58243413	0.535824	1.06079e-14	No description
tcerg1l	NC_007123.7	41991648	42196298	0.535816	1.30882e-14	No description
spon2a	NC_007125.7	21861099	21900471	0.535318	2.727e-08	spondin 2a%2C extracellular matrix protein
trh	NC_007119.7	54220549	54223316	0.535079	0	thyrotropin-releasing hormone
si:ch73-106k19.2	NC_007122.7	42720194	42730358	0.534515	1.1869e-05	No description
pnp6	NW_018395023.1	235825	249730	0.533881	1.14414e-09	purine nucleoside phosphorylase 6
LOC101885865	NC_007136.7	27614	34695	0.533305	0	contactin 1a
LOC110438032	NC_007128.7	53396096	53397469	0.533034	2.29189e-06	No description
cnr1	NC_007131.7	902412	915234	0.532393	6.70261e-19	cannabinoid receptor 1
cnksr1	NC_007128.7	26989254	27048606	0.531974	1.69404e-10	connector enhancer of kinase suppressor of Ras 1
trim46a	NC_007127.7	23352066	23379563	0.531729	0.000217189	No description
plekha7b	NW_018394691.1	89670	284363	0.531718	0.00534817	No description
sult1st2	NC_007119.7	46513199	46524972	0.531318	5.53884e-27	sulfotransferase family 1%2C cytosolic sulfotransferase 2
cntn2	NC_007122.7	23933017	23988258	0.531265	0.00615903	contactin 2
kcnd3	NC_007119.7	28065874	28236474	0.530191	1.0823e-24	potassium voltage-gated channel%2C Shal-related subfamily%2C member 3
pcdh1a	NC_007121.7	20917159	21054071	0.530191	2.35124e-21	No description
LOC108181449	NC_007134.7	4558525	4600422	0.530008	4.45132e-05	No description
fam160a1a	NC_007112.7	24469354	24512504	0.529631	1.16331e-08	No description
grm8a	NC_007115.7	3478817	3745546	0.529424	0	glutamate receptor%2C metabotropic 8a
cpm	NW_018395232.1	94020	110720	0.529385	2.10417e-20	carboxypeptidase M
ctsbb	NC_007131.7	52886927	52902738	0.527576	0	cathepsin Bb
LOC110439320	NC_007114.7	60274265	60282383	0.526561	7.9106e-18	zgc:112183
scospondin	NC_007135.7	40018870	40178503	0.52589	4.02341e-35	No description
tuba4l	NC_007124.7	6247252	6252513	0.525585	3.47594e-06	tubulin%2C alpha 4 like
znf1065	NC_007115.7	33423119	33428994	0.524707	0.00130718	No description
LOC101884662	NC_007133.7	4738750	4742999	0.524321	3.5561e-08	No description
LOC103911370	NC_007118.7	20511754	20517271	0.524321	1.59888e-07	No description
si:dkey-24p1.1	NC_007126.7	38101135	38129845	0.524321	0.00133909	si:dkey-24p1.1
syt12	NC_007136.7	7462013	7487821	0.524122	0	synaptotagmin XII
ebi3	NC_007113.7	41936622	41942645	0.523248	8.66018e-25	EFR3 homolog A (S. cerevisiae)
tec	NC_007134.7	44110721	44147672	0.522696	3.60993e-14	tec protein tyrosine kinase
zgc:153968	NC_007114.7	21225750	21230668	0.522604	0	zgc:153968
dio1	NC_007119.7	18039559	18042062	0.522388	0	deiodinase%2C iodothyronine%2C type I
tbx6	NC_007123.7	3912544	3923070	0.522175	4.20924e-10	T-box 6
LOC110438612	NW_018394546.1	107605	108807	0.521439	0.00839436	No description
LOC108181540	NC_007135.7	5818227	5824226	0.521439	0.00611729	No description
mirlet7g-1	NC_007134.7	18382456	18382551	0.521439	0.00015829	microRNA let7g-1
LOC101882301	NC_007133.7	1363348	1365341	0.521439	0.000463803	zinc finger 45 like
si:ch211-132b12.2	NC_007129.7	40572294	40583104	0.521268	4.94758e-24	si:ch211-132b12.2
LOC100329375	NC_007113.7	51790118	51794856	0.520679	2.10661e-31	No description
tbx3b	NC_007116.7	26912969	26918768	0.520535	0.000544816	No description
nadl1.1	NC_007134.7	594827	637345	0.520039	0	neural adhesion molecule L1.1
dcstamp	NC_007127.7	44329678	44333956	0.51858	8.54038e-06	No description
LOC101882063	NC_007115.7	76865293	76866758	0.517857	2.641e-07	No description
ngrn	NC_007119.7	25034551	25040758	0.51756	1.31668e-10	neugrin%2C neurite outgrowth associated
sh2d3cb	NW_018394621.1	41807	71488	0.517357	1.47057e-08	SH2 domain containing 3Cb
si:ch73-304f21.1	NC_007133.7	34660941	34669795	0.517162	0.00505102	No description
zgc:86725	NW_018395192.1	177199	192147	0.516997	0	No description
grhpra	NC_007125.7	44777491	44790780	0.516845	2.4902e-10	translocase of outer mitochondrial membrane 5 homolog (yeast)
fam163b	NC_007121.7	10636171	10702752	0.516378	5.9761e-29	No description
slc16a13	NC_007118.7	20031165	20052597	0.516359	0.00115197	No description
pcdh1g11	NC_007121.7	21708463	21820057	0.516216	0	protocadherin 1 gamma 1
abcc4	NC_007117.7	7322704	7391789	0.516146	4.94887e-09	ATP-binding cassette%2C sub-family C (CFTR/MRP)%2C member 4
tsen54	NC_007114.7	60761770	60796503	0.515779	0.000129713	TSEN54 tRNA splicing endonuclease subunit
cd74a	NC_007125.7	3038597	3052361	0.515514	7.41522e-16	CD74 molecule%2C major histocompatibility complex%2C class II invariant chain a
si:ch1073-15f12.3	NC_007133.7	1073029	1085750	0.515512	5.29307e-06	No description
htr1e	NC_007131.7	2861357	2863328	0.51535	6.23148e-05	No description
oxt	NC_007116.7	72087619	72093255	0.515147	6.2807e-22	oxytocin
LOC565594	NC_007112.7	41574709	41593446	0.515094	0	No description
mettl20	NW_018395208.1	101817	119912	0.515061	1.09494e-18	methyltransferase like 20
vwa9	NW_018395020.1	279013	290533	0.514956	0.000645689	3-hydroxyacyl-CoA dehydratase 3
LOC100536908	NC_007130.7	28790664	28820840	0.514894	1.05293e-11	No description
LOC101883690	NC_007130.7	41215770	41220325	0.514567	5.28813e-05	No description
shisa6	NC_007123.7	9059	11570	0.514462	8.8726e-25	shisa family member 6
mapk8ip1b	NC_007118.7	72589162	72610922	0.514324	0	No description
LOC100537938	NW_003336473.1	3950	14882	0.514078	0.00533626	No description
rfx3	NC_007121.7	600161	641626	0.513841	1.5978e-11	regulatory factor X%2C 3 (influences HLA class II expression)
tmem101	NC_007123.7	3262564	3273072	0.512813	3.53839e-17	transmembrane protein 101
casc5	NW_018394463.1	111109	128285	0.512183	1.17584e-14	No description
crygm2d17	NC_007120.7	22128510	22129788	0.512154	1.54165e-35	crystallin%2C gamma M2d17
LOC103908760	NC_007125.7	32887835	32907743	0.512118	1.03717e-17	solute carrier family 25%2C member 43
foxp2	NW_018394547.1	2448	104351	0.511572	0.00200442	forkhead box P2
fam83fb	NC_007117.7	415500	426074	0.511564	3.28246e-11	family with sequence similarity 83%2C member Fb
LOC101885611	NW_018394795.1	338042	343323	0.511008	0.00442868	No description
zgc:171500	NC_007133.7	6932292	6941098	0.510442	4.47406e-09	zgc:171500
ubc	NC_007121.7	44692226	44694736	0.509024	0	ubiquitin C
LOC100331492	NC_007112.7	56081871	56129549	0.508539	1.4e-45	No description
zdhhc12a	NC_007119.7	2595348	2602658	0.508316	2.18714e-12	No description
cd109	NC_007131.7	49119615	49182705	0.508241	2.4212e-24	No description
srebf1	NC_007114.7	62061261	62087346	0.507723	2.3618e-40	sterol regulatory element binding transcription factor 1
dnm3b	NC_007113.7	18864	25733	0.507697	0	No description
kif1c	NC_007116.7	68207267	68259747	0.507696	8.14e-43	No description
kcnk15	NC_007134.7	570499	574934	0.507064	1.4863e-20	potassium channel%2C subfamily K%2C member 15
LOC110437762	NC_007130.7	48160384	48186103	0.506863	1.7574e-18	No description
pnpt1	NC_007124.7	5488	6160	0.506608	5.6246e-10	polyribonucleotide nucleotidyltransferase 1
zgc:65895	NC_007117.7	59967816	59973132	0.506331	0	F-box and leucine-rich repeat protein 3b
cap1	NC_007130.7	43716001	43737071	0.506157	2.18033e-27	CAP%2C adenylate cyclase-associated protein 1 (yeast)
sec22ba	NC_007113.7	9973687	9983661	0.505919	1.12318e-32	SEC22 homolog B%2C vesicle trafficking protein a
mtnr1c	NC_007116.7	22633188	22665856	0.50532	0.00816403	melatonin receptor 1C
LOC103910909	NC_007115.7	66849587	66850806	0.50532	0.000830778	No description
sdhc	NW_018394512.1	101665	108700	0.50532	0.000326664	succinate dehydrogenase complex%2C subunit C%2C integral membrane protein
si:dkey-29j8.3	NC_007115.7	43361790	43364829	0.50532	0.000573936	No description
zgc:158222	NC_007136.7	21800347	21816388	0.50532	3.83331e-28	zgc:158222
znf395b	NC_007131.7	34737738	34754617	0.505085	1.5287e-20	zinc finger protein 395b
lgi1a	NC_007124.7	421231	430144	0.504836	0	leucine-rich%2C glioma inactivated 1a
pappaa	NC_007116.7	70345518	70519104	0.504528	8.18289e-07	pregnancy-associated plasma protein A%2C pappalysin 1a
LOC100330136	NW_003336398.1	8356	17014	0.504404	5.99123e-14	No description
ddx47	NC_007114.7	1378098	1388953	0.503784	1.78316e-37	DEAD (Asp-Glu-Ala-Asp) box polypeptide 47
LOC100535518	NW_003336226.1	10076	19998	0.503757	4.25972e-07	No description
si:ch73-359m17.9	NC_007130.7	48308746	48312027	0.503494	3.61461e-22	si:ch73-359m17.9
nr1d4a	NC_007134.7	35795436	35821248	0.503361	0.00200173	nuclear receptor subfamily 1%2C group D%2C member 4a
chrna4b	NC_007122.7	12982260	12998400	0.503093	0.00131927	cholinergic receptor%2C nicotinic%2C alpha 4b
gamt	NC_007122.7	5855947	5865538	0.502623	2.98762e-27	guanidinoacetate N-methyltransferase
fam173a	NC_007114.7	15134266	15144059	0.502439	6.08357e-38	family with sequence similarity 173%2C member A
LOC101885765	NC_007130.7	47941140	47964894	0.502063	2.82921e-07	No description
hif1al2	NC_007132.7	27327424	27339396	0.501753	2.3204e-41	hypoxia-inducible factor 1%2C alpha subunit%2C like 2
thsd7ba	NC_007120.7	10157031	10532535	0.501114	4.04623e-25	No description
cobll1a	NC_007117.7	10333829	10365614	0.500619	5.64678e-06	No description
btbd3a	NC_007112.7	51191051	51202095	0.500154	2.30352e-30	BTB (POZ) domain containing 3a
sim2	NC_007114.7	8503995	8510201	0.499796	9.02761e-10	No description
aar2	NC_007134.7	4216193	4225606	0.499526	4.31215e-22	AAR2 splicing factor homolog (S. cerevisiae)
trmt2a	NC_007116.7	24532401	24543526	0.499123	3.29142e-05	tRNA methyltransferase 2 homolog A
grm6a	NC_007119.7	8510350	8634078	0.499099	0.00582561	glutamate receptor%2C metabotropic 6a
LOC110438441	NW_003336534.1	119028	120519	0.49872	0.0016258	No description
si:dkey-79f11.7	NC_007112.7	7946171	7978531	0.4979	7.59844e-13	No description
fezf1	NC_007136.7	28272908	28276091	0.497715	5.50159e-23	FEZ family zinc finger 1
si:ch211-147k10.6	NC_007136.7	30171955	30193460	0.497524	1.97477e-22	si:ch211-147k10.6
LOC103910100	NC_007112.7	3786526	3833365	0.497317	0.0058343	No description
rassf4	NC_007124.7	30664819	30700460	0.497178	6.29293e-11	Ras association (RalGDS/AF-6) domain family member 4
LOC110438156	NC_007113.7	58877047	58879589	0.49658	1.35852e-09	No description
si:ch211-229n2.7	NC_007119.7	14085894	14091886	0.496282	4.81674e-10	si:ch211-229n2.7
si:dkey-106l3.6	NC_007121.7	17102564	17132965	0.496053	0	No description
zgc:77158	NC_007136.7	16881084	16941619	0.495728	1.08147e-14	zgc:77158
si:ch73-366l1.5	NC_007114.7	60523482	60571250	0.495336	0	si:ch73-366l1.5
LOC100007192	NW_018394507.1	15336	46219	0.494987	0.000127866	No description
alp3	NC_007126.7	44618623	44637492	0.494146	0	glutamate receptor%2C ionotropic%2C AMPA 4a
farsa	NC_007114.7	13879447	13901074	0.494123	0	phenylalanyl-tRNA synthetase%2C alpha subunit
zgc:153146	NC_007125.7	29775400	29795189	0.493715	1.01695e-16	zgc:153146
lhfpl4b	NC_007119.7	7381466	7391782	0.493398	1.38633e-14	No description
LOC100150676	NC_007132.7	39360011	39420136	0.493229	2.88897e-20	No description
zgc:162150	NC_007127.7	28797703	28837645	0.492882	3.41474e-18	zgc:162150
prokr1b	NC_007124.7	1010786	1025845	0.492237	0.00364317	prokineticin receptor 1b
jupa	NC_007122.7	11719610	11781232	0.491522	1.15161e-11	junction plakoglobin a
unm_sa1261	NC_007114.7	58505386	58543476	0.49099	0	No description
ssrp1a	NC_007125.7	21980446	22015326	0.490849	0.0031098	structure specific recognition protein 1a
si:ch211-197n1.2	NC_007112.7	17618001	17675106	0.4908	3.11518e-06	No description
cacng7b	NC_007127.7	12963020	13004388	0.490255	5.61431e-19	No description
ches1	NC_007131.7	16478141	16548903	0.490072	2.68876e-07	checkpoint suppressor 1
pnpla3	NC_007115.7	8780179	8795250	0.489997	0	patatin-like phospholipase domain containing 3
LOC100334891	NC_007117.7	487221	546395	0.489514	8.16216e-09	No description
lonrf1l	NC_007119.7	13769514	13788311	0.489137	0	LON peptidase N-terminal domain and ring finger 1%2C like
lrtm1	NC_007119.7	53639625	53649294	0.488653	0.00216131	No description
dao.2	NC_007116.7	20170708	20185665	0.488326	4.03472e-28	D-amino-acid oxidase%2C tandem duplicate 2
LOC101883792	NC_007130.7	63254	68058	0.488145	5.4752e-26	No description
whamm	NC_007129.7	3944	12605	0.487774	0	No description
eri2	NC_007112.7	58977272	58979454	0.487202	1.45208e-06	ERI1 exoribonuclease family member 2
zgc:163061	NC_007118.7	73847691	73848458	0.487157	1.65833e-05	zgc:163061
frs3	NC_007117.7	40587512	40606460	0.486946	2.25879e-23	No description
kctd8	NC_007125.7	5936996	5938068	0.48669	2.15633e-08	potassium channel tetramerization domain containing 8
aox6	NC_007133.7	14051580	14084024	0.486571	2.50169e-12	aldehyde oxidase 6
baiap2l2b	NC_007133.7	29135459	29167334	0.48632	8.42554e-05	BAI1-associated protein 2-like 2b
LOC100006815	NC_007119.7	34476257	34483765	0.48632	0.000661064	No description
fosl1b	NC_007132.7	25614424	25619048	0.48632	0.00844388	No description
stat4	NC_007120.7	41156766	41207037	0.486315	2.15848e-09	signal transducer and activator of transcription 4
zgc:153317	NC_007129.7	5524639	5527148	0.48572	3.67056e-06	zgc:153317
zgc:55461	NW_018394587.1	118770	122023	0.485448	1.2345e-21	zgc:55461
zgc:92630	NC_007126.7	15415750	15437229	0.485395	0.00244416	zgc:92630
pcsk1	NC_007132.7	11684771	11722973	0.484663	0	proprotein convertase subtilisin/kexin type 1
chia.1	NC_007122.7	23993365	23999226	0.484569	0	chitinase%2C acidic.1
LOC553259	NC_007118.7	3922233	3928112	0.484482	0.000437724	No description
LOC100334158	NC_007116.7	68109173	68191502	0.484266	0	No description
rxrgb	NC_007131.7	33875255	33920020	0.484134	2.19968e-36	retinoid X receptor%2C gamma b
rassf2a	NC_007119.7	42999121	43049063	0.48357	1.48534e-15	Ras association (RalGDS/AF-6) domain family member 2a
grin2cb	NW_018394853.1	173903	255983	0.483439	5.09975e-05	No description
LOC103910736	NW_003335148.1	1047	5117	0.483387	0.000461936	No description
unc5da	NC_007132.7	16273122	16633207	0.483049	2.01438e-38	unc-5 netrin receptor Da
lrrtm4l2	NC_007119.7	6397577	6470412	0.482407	5.22493e-07	No description
fam117ba	NC_007117.7	12853686	12865906	0.48217	0	No description
fam43b	NC_007134.7	37323962	37325961	0.482088	2.37094e-29	family with sequence similarity 43%2C member B
tinagl1	NC_007130.7	41769135	41829721	0.481459	1.94253e-05	tubulointerstitial nephritis antigen-like 1
zgc:112965	NC_007114.7	10728970	10751491	0.481169	1.15704e-20	zgc:112965
tmem266	NC_007136.7	32787360	32870958	0.480905	7.27588e-32	transmembrane protein 266
chia.5	NC_007134.7	17939611	17948125	0.480903	3.0595e-26	chitinase%2C acidic.5
nefla	NC_007132.7	19007738	19010842	0.480388	0	No description
otpa	NC_007132.7	7580708	7586547	0.479937	0	orthopedia homeobox a
eps8l1	NC_007114.7	16513221	16537531	0.479795	0.000211448	eps8-like1
kctd3	NC_007128.7	29345589	29369902	0.47969	3.15442e-28	No description
slc9a3r1a	NW_018394855.1	46747	107864	0.479637	0	solute carrier family 9%2C subfamily A (NHE3%2C cation proton antiporter 3)%2C member 3 regulator 1a
krt8	NW_018395128.1	153237	157869	0.479546	1.06e-43	keratin 8
slc25a15a	NC_007126.7	3255053	3282220	0.479479	0.00209475	solute carrier family 25 (mitochondrial carrier%3B ornithine transporter) member 15a
tnksa	NW_018395088.1	54668	224978	0.479416	0.000660288	No description
LOC108191949	NC_007124.7	44831661	44834914	0.478767	0.0004902	No description
tp53bp2a	NW_018394860.1	17575	35548	0.478736	6.55496e-13	tumor protein p53 binding protein%2C 2a
pebp4	NC_007119.7	50531630	50705690	0.478024	1.19036e-23	No description
sik2b	NC_007126.7	21781764	21837001	0.477824	0	No description
fam57bb	NC_007123.7	3740256	3756860	0.477294	9.99403e-29	No description
si:ch73-142c19.1	NC_007134.7	4392147	4409662	0.477026	3.33915e-06	si:ch73-142c19.1
si:ch211-234p18.3	NC_007129.7	26337869	26420429	0.476302	0	No description
grifin	NC_007114.7	41785861	41791178	0.476115	0.00252339	galectin-related inter-fiber protein
cckar	NC_007118.7	62229435	62245178	0.476056	0.00527411	No description
umodl1	NC_007121.7	32613445	32639961	0.47589	5.73671e-09	No description
jph2	NC_007134.7	35721607	35756115	0.475614	0	junctophilin 2
si:dkey-174m14.3	NC_007131.7	9355585	9421265	0.475574	0	si:dkey-174m14.3
eif4ebp3l	NC_007125.7	6972868	6987589	0.475286	0	eukaryotic translation initiation factor 4E binding protein 3%2C like
gabra6b	NC_007132.7	42156955	42202759	0.474654	0.000596776	No description
sfrp2	NC_007112.7	25489376	25496133	0.474638	5.33074e-11	secreted frizzled-related protein 2
zgc:171844	NC_007114.7	25857008	25894125	0.474127	0.000284883	zgc:171844
LOC100332787	NC_007113.7	194701	198489	0.473938	1.15792e-13	No description
nnt2	NC_007129.7	5543653	5557060	0.473915	0.00141182	No description
jak3	NC_007119.7	13385807	13413119	0.473879	0.00192747	No description
LOC797048	NC_007117.7	55260670	55279194	0.473836	0	No description
LOC794117	NC_007126.7	3786045	3793754	0.473779	6.83374e-08	No description
bfsp2	NC_007113.7	32761130	32769295	0.473343	1.08046e-14	beaded filament structural protein 2%2C phakinin
timm23b	NC_007124.7	3880693	3910425	0.473278	2.35652e-07	No description
aes	NC_007133.7	21793448	21845733	0.473101	0.000462331	amino-terminal enhancer of split
LOC110437810	NC_007115.7	78055738	78075475	0.472751	0	No description
LOC101886929	NC_007124.7	44811909	44813743	0.472573	2.69757e-28	No description
ank3a	NC_007128.7	20700079	20897871	0.472543	0.00944665	No description
zgc:113411	NC_007114.7	24628527	24649894	0.472441	3.63485e-20	zgc:113411
il4r.1	NC_007114.7	44048976	44060032	0.471285	5.69226e-13	interleukin 4 receptor%2C tandem duplicate 1
apba1a	NC_007116.7	52626066	52730813	0.471263	3.01815e-17	No description
grm1a	NC_007131.7	32047385	32112808	0.471154	0	No description
her8a	NC_007118.7	26431747	26436543	0.47102	6.91513e-10	hairy-related 8a
myo1ha	NC_007116.7	19408011	19434795	0.470997	7.28744e-19	No description
gpatch3	NC_007127.7	53590384	53601610	0.470174	6.16879e-19	G patch domain containing 3
zgc:174653	NC_007115.7	33363130	33372611	0.469379	0.00362189	zgc:174653
lim2.3	NC_007126.7	19652825	19659578	0.469219	0.00252014	lens intrinsic membrane protein 2.3
slc35g2b	NC_007135.7	3413854	3419859	0.468984	0	solute carrier family 35%2C member G2b
notum2	NC_007117.7	10944904	10964075	0.468972	2.34221e-07	No description
grk5	NC_007121.7	2715471	2755378	0.468828	2.1376e-09	G protein-coupled receptor kinase 5
si:ch211-154o6.2	NC_007127.7	21672964	21696085	0.468081	0.000328975	si:ch211-154o6.2
tgm1	NC_007134.7	1730584	1747787	0.467584	1.273e-21	No description
podxl2	NC_007133.7	5587474	5625978	0.467485	0	No description
rai1	NC_007114.7	62001738	62051353	0.467447	3.2936e-39	No description
f7i	NC_007112.7	127258	134079	0.467305	7.74687e-27	coagulation factor VIIi
rbm15	NW_018394725.1	307493	312183	0.467158	9.88461e-06	No description
asb5b	NC_007112.7	38804956	38816680	0.467156	1.22958e-28	ankyrin repeat and SOCS box containing 5b
si:rp71-77l1.1	NC_007127.7	45087964	45098043	0.466916	2.59565e-26	No description
cacna1eb	NC_007113.7	1001607	1120839	0.466686	3.43894e-08	No description
fscn1b	NW_018394460.1	84084	88127	0.466085	0.0059398	No description
fybb	NC_007132.7	19844156	19866353	0.465732	1.89544e-07	No description
atxn7l2b	NC_007119.7	25091380	25106682	0.465219	1.29015e-28	ataxin 7-like 2b
wipf1a	NC_007120.7	2499627	2518359	0.46521	6.96387e-07	WAS/WASL interacting protein family%2C member 1a
si:ch73-138e16.8	NC_007133.7	1336896	1341584	0.465096	0.00721327	No description
si:ch211-214j8.1	NC_007116.7	26248380	26261125	0.464821	1.2814e-19	si:ch211-214j8.1
sh3bgrl2	NW_018395159.1	238485	260532	0.464438	1.3477e-13	SH3 domain binding glutamate-rich protein like 2
gda	NC_007116.7	25708369	25723059	0.463864	1.09479e-12	guanine deaminase
LOC100330283	NC_007134.7	5058127	5061217	0.463678	0.0052078	No description
itih5	NC_007115.7	25220512	25245868	0.463479	6.45525e-10	No description
LOC100535622	NW_003336678.1	28626	32100	0.463335	1.28363e-25	No description
cplx2l	NC_007112.7	12262980	12278778	0.462896	0	complexin 2%2C like
LOC100331743	NC_007129.7	5456984	5464903	0.462729	7.58664e-06	DTW domain containing 1
cyp2aa1	NC_007134.7	42434348	42451859	0.462712	5.49488e-17	cytochrome P450%2C family 2%2C subfamily AA%2C polypeptide 1
LOC110437743	NC_007116.7	13563304	13565164	0.462198	2.52711e-05	No description
si:ch211-150o23.3	NW_018394717.1	293815	303352	0.462005	0.00692687	No description
hes6	NC_007113.7	48303165	48304696	0.461763	0	integral membrane protein 2Cb
trip6	NC_007118.7	19978434	19999166	0.461685	0.00379266	No description
si:ch211-247j9.1	NC_007132.7	32318187	32345973	0.461178	2.46548e-34	No description
chd4b	NC_007127.7	31762713	31791224	0.461177	1.46112e-13	No description
slc34a2a	NC_007112.7	14432438	14442899	0.460217	3.778e-28	solute carrier family 34 (sodium phosphate)%2C member 2a antisense
napba	NC_007128.7	4297065	4318393	0.460208	0	N-ethylmaleimide-sensitive factor attachment protein%2C beta a
syn3	NC_007115.7	263695	268642	0.460088	2.97701e-06	synapsin III
fbxo31	NC_007136.7	21859739	21894367	0.459953	5.81531e-19	No description
glcea	NC_007136.7	7918777	7925332	0.459125	2.01425e-25	glucuronic acid epimerase a
si:ch211-149b19.3	NC_007134.7	43808915	43830763	0.458392	7e-42	No description
ppfia3	NC_007114.7	30043987	30123070	0.457672	0	No description
pklr	NC_007127.7	54450407	54458919	0.457385	0	pyruvate kinase%2C liver and RBC
mat2al	NW_018394763.1	23863	36971	0.457159	6.46919e-05	methionine adenosyltransferase II%2C alpha-like
rh50	NC_007119.7	37259395	37263524	0.457103	6.888e-18	Rh50-like protein
slc34a2aas	NC_007112.7	14432054	14454434	0.457002	2.31012e-28	solute carrier family 34 (sodium phosphate)%2C member 2a antisense
hpcal4	NC_007130.7	30517775	30562633	0.456472	3.71018e-13	hippocalcin like 4
kcnip1b	NC_007121.7	21973447	22031921	0.45643	3.50097e-08	Kv channel interacting protein 1 b
rhbdl1	NC_007135.7	37570122	37626175	0.456217	8.40215e-34	rhomboid%2C veinlet-like 1 (Drosophila)
LOC110437777	NC_007123.7	49157813	49165795	0.456205	3.27299e-10	No description
stk40	NC_007127.7	36035086	36073145	0.456139	0	No description
abca1a	NC_007112.7	52560549	52628407	0.456094	0	ATP-binding cassette%2C sub-family A (ABC1)%2C member 1A
lrfn5b	NC_007131.7	54384212	54407672	0.455971	0	No description
efhc1	NC_007131.7	48141998	48157595	0.455922	4.22642e-06	EF-hand domain (C-terminal) containing 1
aox5	NC_007133.7	14084036	14115316	0.45583	0	aldehyde oxidase 5
LOC100330246	NC_007131.7	4350927	4371538	0.455795	2.6644e-08	No description
wu:fc21g02	NC_007112.7	44894581	44924253	0.455765	0	No description
LOC101885998	NC_007116.7	38516647	38591765	0.455549	0	No description
crygm2d11	NC_007120.7	22098687	22099497	0.455355	2.8264e-41	crystallin%2C gamma M2d11
slitrk1	NC_007112.7	4545187	4550481	0.45492	0	No description
zgc:173720	NC_007115.7	31302700	31311871	0.454686	2.92707e-06	No description
si:dkey-288i20.2	NC_007127.7	2820349	2833980	0.454619	0.00847549	No description
ftr86	NC_007126.7	506453	516753	0.454416	0.000803175	finTRIM family%2C member 86
si:dkey-188h10.3	NC_007114.7	55482180	55483481	0.454278	4.79705e-06	si:dkey-188h10.3
LOC556987	NC_007126.7	31275156	31278199	0.454236	1.54277e-05	No description
apba2b	NC_007118.7	30787893	30915965	0.453591	0	No description
si:ch211-232d19.4	NC_007119.7	18615900	18623104	0.453458	0.000143622	si:ch211-232d19.4
LOC100536609	NC_007115.7	42798773	42807434	0.45344	0.000335792	No description
mhc1lfa	NC_007136.7	10947776	10950821	0.45344	6.50564e-06	major histocompatibility complex class I LFA
LOC101884510	NC_007127.7	47302442	47304191	0.45344	0.000245676	No description
LOC108191751	NC_007123.7	46046349	46058837	0.453355	0.00634791	No description
scrn3	NC_007120.7	2561172	2572848	0.45305	0	secernin 3
LOC100329486	NC_007134.7	1574048	1633934	0.452985	7.22482e-39	No description
azi2	NC_007127.7	55078477	55104248	0.452875	0.000107657	frizzled class receptor 6
kcnd1	NC_007119.7	9861493	9988543	0.4528	0	potassium voltage-gated channel%2C Shal-related subfamily%2C member 1
fam124a	NC_007120.7	23861357	23885132	0.452093	3.92276e-13	No description
trnY	NC_002333.2	6353	6423	0.451539	3.37436e-17	No description
aoc2	NW_018395227.1	269492	272908	0.450972	7.31674e-10	amine oxidase%2C copper containing 2
LOC101886389	NC_007126.7	45667745	45674298	0.450677	1.16e-43	No description
ptprh	NC_007135.7	7713532	7724117	0.450559	0.00793043	No description
zgc:153733	NW_018395227.1	185832	192433	0.450559	0.00499599	zgc:153733
cbln18	NC_007126.7	556227	569241	0.449841	0	No description
si:dkey-205k8.5	NW_018394809.1	255303	260842	0.449756	0.00204973	No description
cyp2k19	NC_007114.7	12732445	12738622	0.448894	1.68977e-20	No description
zswim8	NW_018394882.1	9262	68777	0.448424	0.000149598	zinc finger%2C SWIM-type containing 8
LOC100331436	NC_007116.7	3371675	3497775	0.448389	0.00576718	No description
acss2l	NC_007113.7	54586616	54640004	0.448384	1.25165e-10	acyl-CoA synthetase short-chain family member 2 like
[truncated: 14,814 more rows]
